# Supplementary material for: Bioinformatics analysis of the mechanisms and efficacy of the Bushen Anzhi recipe in treating aging-related insomnia
Source: Front Psychiatry. 2026 May 8;17:1770410. doi: 10.3389/fpsyt.2026.1770410 (PMC13194403; doi:10.3389/fpsyt.2026.1770410)
Supplement: Supplementary file 5 [file DataSheet1.csv]

Node1	Node2
Insomnia	Shanyao
Insomnia	Shanzhuyu
Insomnia	Yuanzhi
Insomnia	Fushen
Insomnia	Shudihuang
Shanyao	MOL001559
Shanyao	MOL001736
Shanyao	MOL000322
Shanyao	MOL005430
Shanyao	MOL005435
Shanyao	MOL005438
Shanyao	MOL005440
Shanyao	MOL000449
Shanyao	MOL005458
Shanyao	MOL000546
Shanyao	MOL005465
Shanyao	MOL000953
Shanzhuyu	MOL001494
Shanzhuyu	MOL001495
Shanzhuyu	MOL001771
Shanzhuyu	MOL002879
Shanzhuyu	MOL002883
Shanzhuyu	MOL003137
Shanzhuyu	MOL000358
Shanzhuyu	MOL000359
Shanzhuyu	MOL000449
Shanzhuyu	MOL005481
Shanzhuyu	MOL005503
Shanzhuyu	MOL005530
Shanzhuyu	MOL005531
Shanzhuyu	MOL008457
Shudihuang	MOL000359
Shudihuang	MOL000449
Yuanzhi	TRPV3
Yuanzhi	Cox20b
Yuanzhi	HAS2
Yuanzhi	Gssos2
Fushen	ALDH4A1
Fushen	GDPD3
Fushen	AMY2A
Fushen	COL1A1
Fushen	ALB
Fushen	XRCC3
Fushen	CD55
Fushen	GLUL
Fushen	RNASEH1
Fushen	ERCC2
Fushen	INHA
Fushen	BCL2L14
Fushen	TXNDC9
Fushen	OXSM
Fushen	BCL2
Fushen	GSTZ1
Fushen	RAD51D
Fushen	C8G
Fushen	Ciaaq1
Fushen	CHI3L1
Fushen	CHODL
Fushen	ATP6V1B2
Fushen	CD79B
Fushen	EBF1
Fushen	INHBC
Fushen	ITPA
Fushen	KPNA5
Fushen	MARK3
Fushen	NODAL
Fushen	SLC13A1
Fushen	LEFTY2
Fushen	YWHAH
Fushen	ZP3
Fushen	DPM1
Fushen	GMPS
Fushen	NAE1
Fushen	SPAG6
Fushen	RGS6
Fushen	DCLRE1A
Fushen	USP15
Fushen	ABCF2
Fushen	NOD1
Fushen	RGS14
Fushen	TNFSF13B
Fushen	NUDT6
Fushen	PUM2
Fushen	SIK3
Fushen	LEMD3
Fushen	KPNA6
Fushen	HDHD5
Fushen	AMZ2
Fushen	CPSF3
Fushen	RTEL1
Fushen	GDPD2
Fushen	UBA6
Fushen	INTS9
Fushen	PAPOLB
Fushen	PDXP
Fushen	RIMKLB
Fushen	CTDSP1
Fushen	EEFSEC
Fushen	DPEP3
Fushen	DCLRE1C
Fushen	IPPK
Fushen	DCLRE1B
Fushen	PAPOLG
Fushen	THTPA
Fushen	TATDN1
Fushen	HDHD2
Fushen	RGS8
Fushen	IGFN1
Fushen	STRADA
Fushen	TATDN3
Fushen	EGFLAM
Fushen	SLC35G3
Fushen	AMZ1
Fushen	GDPD4
Fushen	LEMD2
Fushen	IGSF22
Fushen	GDPD1
Fushen	ENO4
Fushen	RGS21
Fushen	RTEL1-TNFRSF6B
Fushen	UNC119
Fushen	AMY1C
Fushen	FUT1
Fushen	HOXC6
Fushen	SRGN
Fushen	IGSF6
Fushen	HERC4
Fushen	UNC13C
Fushen	CASP7
Fushen	BMP3
Fushen	BMP5
Fushen	BMP8B
Fushen	GDF9
Fushen	IREB2
Fushen	KEL
Fushen	SH2D1A
Fushen	MARK1
Fushen	PHEX
Fushen	S100A12
Fushen	STAU1
Fushen	MTERF1
Fushen	GDF5
Fushen	BRSK2
Fushen	BMP15
Fushen	ECEL1
Fushen	GDF3
Fushen	ECE2
Fushen	SIK2
Fushen	REXO2
Fushen	SLC13A4
Fushen	BMP10
Fushen	PILRA
Fushen	PAM16
Fushen	CPSF2
Fushen	INTS11
Fushen	EBF4
Fushen	EBF2
Fushen	MMEL1
Fushen	BRSK1
Fushen	GDF7
Fushen	EBF3
Fushen	KPNA7
Fushen	MAP1LC3C
Fushen	CORO7-PAM16
Fushen	HK1
Fushen	EVI2B
Fushen	THPO
Fushen	STXBP5L
Fushen	OR10J1
Fushen	RNF216
Fushen	DOK5
Fushen	TMEM35A
Fushen	FCRL5
Fushen	MRO
Fushen	SREBF1
Fushen	PTEN
Fushen	DECR1
Fushen	RARB
Fushen	ACOT7
Fushen	CASP9
Fushen	HPGD
Fushen	ADH5
Fushen	OLR1
MOL001559	CHRM1
MOL001559	NOS3
MOL001559	RXRA
MOL001559	PDE3A
MOL001559	ADRA1B
MOL001559	SLC6A3
MOL001559	ADRB2
MOL001559	SLC6A4
MOL001559	LTA4H
MOL001559	MAOB
MOL001736	PTGS1
MOL001736	PTGS2
MOL001736	HSP90AA1
MOL001736	PIK3CG
MOL000322	PTGS1
MOL000322	CHRM3
MOL000322	F2R
MOL000322	KCNH2
MOL000322	CHRM1
MOL000322	SCN5A
MOL000322	F10
MOL000322	CHRM5
MOL000322	PTGS2
MOL000322	CA2
MOL000322	ACHE
MOL000322	CHRM2
MOL000322	ADRA1B
MOL000322	ADRB2
MOL000322	ADRA1D
MOL000322	TOP2A
MOL000322	OPRM1
MOL000322	DPP4
MOL000322	BACE
MOL000322	HSP90AA1
MOL000322	PRSS1
MOL000322	NCOA2
MOL000322	NCOA1
MOL000322	KCNMA1
MOL000322	CALM
MOL000322	RXRA
MOL000322	PDE3A
MOL005430	NOS2
MOL005430	CHRM3
MOL005430	F2R
MOL005430	KCNH2
MOL005430	CHRM1
MOL005430	ESR1
MOL005430	SCN5A
MOL005430	F10
MOL005430	PTGS2
MOL005430	F7
MOL005430	PDE3A
MOL005430	ADRA1B
MOL005430	ADRA1D
MOL005430	TOP2A
MOL005430	ESR2
MOL005430	DPP4
MOL005430	HSP90AA1
MOL005430	PRSS1
MOL005430	NCOA2
MOL005430	NCOA1
MOL005430	KCNMA1
MOL005430	CALM
MOL005435	PGR
MOL005438	PGR
MOL005440	PGR
MOL005440	NR3C2
MOL005440	ABAT
MOL005440	GABRA1
MOL005440	ADH1B
MOL005440	ADH1C
MOL005440	ADH1A
MOL005440	CAMC
MOL005440	LYZ
MOL005440	COBT
MOL005440	NCOA2
MOL000449	PGR
MOL000449	NR3C2
MOL000449	NCOA2
MOL000449	ADH1C
MOL000449	IGHG1
MOL000449	RXRA
MOL000449	NCOA1
MOL000449	PTGS1
MOL000449	PTGS2
MOL000449	ADRA2A
MOL000449	SLC6A2
MOL000449	SLC6A3
MOL000449	ADRB2
MOL000449	AKR1B1
MOL000449	PLAU
MOL000449	LTA4H
MOL000449	MAOB
MOL000449	MAOA
MOL000449	PRKACA
MOL000449	CTRB1
MOL000449	CHRM3
MOL000449	CHRM1
MOL000449	ADRB1
MOL000449	SCN5A
MOL000449	HTR2A
MOL000449	ADRA1A
MOL000449	GABRA3
MOL000449	CHRM2
MOL000449	ADRA1B
MOL000449	GABRA1
MOL000449	CHRNA7
MOL005458	NR3C1
MOL005458	NCOA2
MOL000546	PGR
MOL000546	NR3C2
MOL000546	RELA
MOL000546	AKT1
MOL000546	VEGFA
MOL000546	CDKN1A
MOL000546	TP53
MOL000546	PTGS2
MOL000546	FASN
MOL000546	SOD1
MOL000546	CAT
MOL000546	HIF1A
MOL000546	NR1I2
MOL000546	PLA2G4A
MOL000546	MTOR
MOL005465	NOS2
MOL005465	ESR1
MOL005465	AR
MOL005465	F10
MOL005465	PTGS2
MOL005465	F7
MOL005465	TOP2A
MOL005465	GSK3B
MOL005465	PIM1
MOL005465	CCNA2
MOL005465	NCOA2
MOL005465	NCOA1
MOL005465	CALM
MOL000953	PGR
MOL000953	NR3C2
MOL000953	CAMC
MOL000953	NCOA2
MOL001494	PTGS1
MOL001494	PTGS2
MOL001494	NCOA2
MOL001495	PTGS1
MOL001495	NCOA2
MOL001771	PGR
MOL001771	NCOA2
MOL002879	SCN5A
MOL002879	ADRB2
MOL002879	CHRM3
MOL002883	NCOA2
MOL003137	TOP2A
MOL003137	PIM1
MOL003137	PTPN1
MOL000358	PGR
MOL000358	NCOA2
MOL000358	PTGS1
MOL000358	PTGS2
MOL000358	HSP90AA1
MOL000358	PIK3CG
MOL000358	KCNH2
MOL000358	PRKACA
MOL000358	DRD1
MOL000358	CHRM3
MOL000358	CHRM1
MOL000358	SCN5A
MOL000358	GABRA2
MOL000358	CHRM4
MOL000358	PDE3A
MOL000358	HTR2A
MOL000358	GABRA5
MOL000358	ADRA1A
MOL000358	GABRA3
MOL000358	CHRM2
MOL000358	ADRA1B
MOL000358	ADRB2
MOL000358	CHRNA2
MOL000358	SLC6A4
MOL000358	OPRM1
MOL000358	GABRA1
MOL000358	CHRNA7
MOL000358	CAMC
MOL000358	BCL2
MOL000358	BAX
MOL000358	CASP9
MOL000358	PAP1
MOL000358	CASP3
MOL000358	CASP8
MOL000358	PRKCA
MOL000358	TGFB1
MOL000358	PON1
MOL000358	MAP2
MOL000359	PGR
MOL000359	NCOA2
MOL000359	NR3C2
MOL005481	PTGS2
MOL005503	F2R
MOL005503	PTGS2
MOL005503	NCOA2
MOL005530	NOS2
MOL005530	PTGS1
MOL005530	PTGS2
MOL005530	DPP4
MOL005530	HSP90AA1
MOL005530	PRKACA
MOL005530	PRSS1
MOL005530	NCOA2
MOL005530	CALM
MOL005530	PIK3CG
MOL005531	NR3C2
MOL005531	NR3C1
MOL008457	NOS2
MOL008457	PTGS1
MOL008457	DRD1
MOL008457	CHRM3
MOL008457	F2R
MOL008457	KCNH2
MOL008457	CHRM1
MOL008457	AR
MOL008457	SCN5A
MOL008457	PPARG
MOL008457	F10
MOL008457	CHRM5
MOL008457	PTGS2
MOL008457	ADRA2C
MOL008457	CHRM4
MOL008457	OPRD1
MOL008457	ACHE
MOL008457	HTR2A
MOL008457	ADRA1B
MOL008457	ADRB2
MOL008457	ADRA1D
MOL008457	SLC6A4
MOL008457	OPRM1
MOL008457	DPP4
MOL008457	HSP90AA1
MOL008457	PRKACA
MOL008457	PRSS1
MOL008457	CALM
