# Supplementary material for: Bioinformatics analysis of the mechanisms and efficacy of the Bushen Anzhi recipe in treating aging-related insomnia
Source: Front Psychiatry. 2026 May 8;17:1770410. doi: 10.3389/fpsyt.2026.1770410 (PMC13194403; doi:10.3389/fpsyt.2026.1770410)
Supplement: Supplementary file 6 [file DataSheet2.csv]

x
CHRM1
NOS3
RXRA
PDE3A
ADRA1B
SLC6A3
ADRB2
SLC6A4
LTA4H
MAOB
PTGS1
PTGS2
HSP90AA1
PIK3CG
CHRM3
F2R
KCNH2
SCN5A
F10
CHRM5
CA2
ACHE
CHRM2
ADRA1D
TOP2A
OPRM1
DPP4
BACE
PRSS1
NCOA2
NCOA1
KCNMA1
CALM
NOS2
ESR1
F7
ESR2
PGR
NR3C2
ABAT
GABRA1
ADH1B
ADH1C
ADH1A
CAMC
LYZ
COBT
IGHG1
ADRA2A
SLC6A2
AKR1B1
PLAU
MAOA
PRKACA
CTRB1
ADRB1
HTR2A
ADRA1A
GABRA3
CHRNA7
NR3C1
RELA
AKT1
VEGFA
CDKN1A
TP53
FASN
SOD1
CAT
HIF1A
NR1I2
PLA2G4A
MTOR
AR
GSK3B
PIM1
CCNA2
PTPN1
DRD1
GABRA2
CHRM4
GABRA5
CHRNA2
BCL2
BAX
CASP9
PAP1
CASP3
CASP8
PRKCA
TGFB1
PON1
MAP2
PPARG
ADRA2C
OPRD1
