# Supplementary material for: Bioinformatics analysis of the mechanisms and efficacy of the Bushen Anzhi recipe in treating aging-related insomnia
Source: Front Psychiatry. 2026 May 8;17:1770410. doi: 10.3389/fpsyt.2026.1770410 (PMC13194403; doi:10.3389/fpsyt.2026.1770410)
Supplement: Supplementary file 7 [file DataSheet3.csv]

probe_id	logFC	AveExpr	t	P.Value	adj.P.Val	B	gene_symbol	regulation	neg_log10_p
8149116	-0.881179859	9.70739410146306	-9.849840795	3.27033835136894e-21	4.20897426923199e-19	37.4192481637231	DEFA1B	Down	20.4854073126208
8005225	-0.790642856	5.34064977317658	-10.60249574	4.71584169227555e-24	1.16184865464263e-21	43.8418287580658	USP32P1	Down	23.3264407823143
8149109	-0.775223372	5.41098037292252	-8.25844867	1.07462489677775e-15	5.29513741995115e-14	24.9750322734781	DEFA4	Down	14.9687431019695
8176719	-0.685381854	5.51703862423423	-2.977573462	0.00303153756924607	0.00781960767562336	-2.579063795	EIF1AY	Down	2.51833704526997
8161373	-0.678166777	5.46384985927928	-10.81252742	7.18465072058708e-25	2.06510810545408e-22	45.6903190401201	LINC00268	Down	24.1435943400988
8176375	-0.622226382	5.64558824727387	-2.702750493	0.00708625820285378	0.016328986881092	-3.342720016	RPS4Y1	Down	2.14958302727357
8081298	-0.592688209	2.48623235680368	-4.027688594	8.55311559430262e-05	0.000377255835138985	1.18591470319676	ADGRG7	Down	4.06787565849484
8176624	-0.547227682	4.97414554913694	-3.159040824	0.0016685652120924	0.00467144085190673	-2.035607193	DDX3Y	Down	2.77765681526125
8071044	-0.52586812	5.36085287295316	-10.47660034	1.44009717227747e-23	3.02877022354845e-21	42.7453141201039	TEKT4P2	Down	22.8416082023769
8093950	-0.51446919	6.74914274991892	-6.088443656	2.12234632368268e-09	3.62395888101302e-08	10.8635053262213	S100P	Down	8.67318374664013
7991562	-0.513767884	5.73296586962343	-9.497982809	6.21916279388428e-20	6.30915773784284e-18	34.5301104664567	PRKXP1	Down	19.20626807
8137264	-0.489503102	5.9734130580937	-4.579156166	5.76112991340647e-06	3.83615623500417e-05	3.27036419015045	TMEM176A	Down	5.23949233132799
8177137	-0.488993188	5.12320357305044	-2.799684694	0.00529232715491714	0.0126309817483672	-3.081563133	UTY	Down	2.27635331694417
8149248	-0.471628621	5.55746637321442	-9.328592449	2.49982723040062e-19	2.26905370607837e-17	33.1661406411402	8149248	Down	18.6020900055185
8158167	-0.459527863	5.8024823619964	-8.532676615	1.35302742845955e-16	7.88321318622071e-15	27.0017950092075	LCN2	Down	15.8686933993315
8176698	-0.455003778	5.00434344235856	-2.96251967	0.00318133481595318	0.00815477114089307	-2.622749702	TXLNGY	Down	2.49739062166002
8143790	-0.432419121	6.21720722550089	-5.161150209	3.41756978410608e-07	3.37181970804883e-06	5.96787011286546	TMEM176B	Down	6.46628260871544
8135488	-0.417266644	5.53614175212973	-9.028933605	2.80370069420701e-18	2.17804604379703e-16	30.7972429485433	LRRN3	Down	17.552268350831
8038877	-0.395780883	8.3006555841964	-9.059859638	2.19040526336948e-18	1.7488763505588e-16	31.0390825432742	SIGLEC5	Down	17.6594755256338
8144699	-0.377025039	5.49048219685225	-9.200626349	7.06679267722398e-19	6.21805645466351e-17	32.147579581705	8144699	Down	18.1507776496586
8056113	-0.364253846	6.75570367283064	-10.16006929	2.29348317938959e-22	3.83165214216595e-20	40.0274039762443	LY75-CD302	Down	21.6395044406748
8006028	-0.36405454	5.1669828411009	-7.731649688	4.97888736432967e-14	1.96040848139793e-12	21.2280432868475	8006028	Down	13.3028676985093
8113035	-0.36012084	5.31474304470991	-6.884732057	1.56317807139126e-11	3.96449544400202e-10	15.6269575277908	8113035	Down	10.8059915459619
7963851	-0.357318077	7.73924246601622	-9.02387306	2.91910137238891e-18	2.24744742268836e-16	30.7577282429962	TESPA1	Down	17.5347508228932
8089928	-0.349924574	9.99681949672973	-9.404560534	1.34244436090624e-19	1.27207667297742e-17	33.7756574678364	8089928	Down	18.8721037050713
8142343	-0.345662385	5.98749317871711	-6.522101462	1.5552731677183e-10	3.32782147028161e-09	13.3954706832086	8142343	Down	9.80819332058341
8176460	-0.338792254	5.32450605312072	-4.838684729	1.69360139589092e-06	1.34103992991437e-05	4.43669402811234	PRKY	Down	5.77118879703666
8152962	-0.335992855	4.50528945556757	-4.52839625	7.2708311260276e-06	4.64417605923971e-05	3.0492044150474	DNAAF11	Down	5.13841594226111
7923440	-0.334398884	6.84868370794234	-5.108028793	4.47540090279706e-07	4.2689581841614e-06	5.70943749360134	7923440	Down	6.34916805485667
8005679	-0.332061963	5.39639430869729	-8.343903538	5.66474476599294e-16	3.03398100106566e-14	25.6011114925182	CCDC144A	Down	15.2468196531824
8075956	-0.31380532	6.70451804611711	-3.63078977	0.000308560193433972	0.00111607153858269	-0.4784067	LGALS2	Down	3.51066010188611
8117018	-0.31237968	5.31420316478198	-3.989587731	7.50117821285497e-05	0.000340790344892157	0.843870253177699	8117018	Down	4.12487051645449
8005687	-0.309107489	6.15378641651893	-9.111825252	1.44473422961827e-18	1.19787915980754e-16	31.4468284397579	8005687	Down	17.8402120374929
7986359	-0.305135089	7.0838708358919	-8.683884952	4.22409824257064e-17	2.62046037019328e-15	28.1410575908916	IGF1R	Down	16.3742659896906
7971996	-0.303051586	6.2721817911009	-6.416057158	2.98724589618092e-10	6.03255769619862e-09	12.7624267480495	7971996	Down	9.52472902682369
8132819	-0.298181569	8.2344911362054	-8.46127098	2.33216712396315e-16	1.31439719672773e-14	26.4691296777413	IKZF1	Down	15.6322403310938
7970999	-0.2974267	6.15379569931171	-12.62220413	2.6241120921133e-32	2.82846482128663e-29	62.5310349085804	SPART	Down	31.5810176174875
8068788	-0.294019084	5.83070328231532	-10.33771271	4.88487813566793e-23	9.15702264431839e-21	41.5458122233532	UBASH3A	Down	22.3111462662681
7902541	-0.293076975	5.3110336806937	-2.61514899	0.00916001981946157	0.0203731882649515	-3.571021364	IFI44L	Down	2.03810358665164
8164343	-0.28510345	8.78707665355316	-6.385449197	3.60064642225317e-10	7.12118671997456e-09	12.5813700974532	EEIG1	Down	9.44361952356169
8077815	-0.284127877	7.01567975638379	-6.373306854	3.87676016244716e-10	7.58034078929294e-09	12.5097508120034	LINC00852	Down	9.41153106598986
8041995	-0.283061808	7.04578283328469	-6.93210958	1.14929133868597e-11	3.03998135383101e-10	15.9260332395035	SPTBN1	Down	10.9395698662243
8040080	-0.281510488	5.56929104618739	-2.438808269	0.015046447205488	0.0311513839742913	-4.00830939	RSAD2	Down	1.82256603436919
8123181	-0.279834353	8.54698119486307	-5.41615455	9.0639750479898e-08	1.05231990374589e-06	7.24210840140993	IGF2R	Down	7.04268129870239
8129627	-0.279601678	6.7458042019946	-5.769121404	1.32163101270848e-08	1.91536541556054e-07	9.09662527971051	VNN3P	Down	7.87888977897486
8013268	-0.279523363	6.17413166661621	-8.740249176	2.72647684329921e-17	1.74151183850141e-15	28.5696193457093	8013268	Down	16.5643981865413
8093494	-0.278661465	6.45805027817297	-6.040425858	2.80882766685683e-09	4.63994654622729e-08	10.5924730715957	8093494	Down	8.55147490573579
8038885	-0.277414207	6.65298895492253	-2.193291822	0.0286981789481009	0.0543042345994018	-4.567333079	SIGLEC14	Down	1.54214566068354
8069399	-0.271641694	5.81063214143964	-9.45961462	8.53597032211511e-20	8.3642809190453e-18	34.219608750371	DIP2A	Down	19.0687471035372
7922029	-0.270737891	5.37030678060541	-8.132081987	2.74469115091362e-15	1.27932279969341e-13	24.058450136297	GPA33	Down	14.5615065178807
8034199	-0.268593375	8.3364625475009	-4.400525647	1.29407088089093e-05	7.56526997011692e-05	2.50223721233218	TSPAN16-AS1	Down	4.88804193515361
8112881	-0.268067619	5.34224089227207	-5.462398542	7.0841396506566e-08	8.48424113994609e-07	7.47911382088819	8112881	Down	7.14971288608843
7928999	-0.267962803	4.7675137701982	-4.007101137	6.98073408725328e-05	0.000322414943944216	0.911428321039851	LIPN	Down	4.15609890498717
8090448	-0.266221119	6.09614016954054	-7.03596614	5.82158711616035e-12	1.6351643551352e-10	16.5876542172715	RUVBL1	Down	11.234958599229
7898957	-0.263699422	7.68881367196757	-8.322467158	6.65485193788731e-16	3.44531506104732e-14	25.4435885021113	RCAN3	Down	15.1768616025896
7993451	-0.263667294	5.98049141506127	-4.492751147	8.55047782390051e-06	5.32352131953026e-05	2.89526772520463	7993451	Down	5.06800961503967
7993586	-0.263667294	5.98049141506127	-4.492751147	8.55047782390051e-06	5.32352131953026e-05	2.89526772520463	7993586	Down	5.06800961503967
7999594	-0.263667294	5.98049141506127	-4.492751147	8.55047782390051e-06	5.32352131953026e-05	2.89526772520463	7999594	Down	5.06800961503967
7999750	-0.263667294	5.98049141506127	-4.492751147	8.55047782390051e-06	5.32352131953026e-05	2.89526772520463	7999750	Down	5.06800961503967
8153258	-0.263191819	6.56626083004324	-6.067336306	2.40112375832377e-09	4.04392386094255e-08	10.7441354220988	SLC45A4	Down	8.6195854550317
8005231	-0.262169517	6.0025758537027	-8.801601432	1.68895248631252e-17	1.13779978824007e-15	29.0384898553557	8005231	Down	16.7723825678491
8100179	-0.260119493	5.46659431154594	-4.890308413	1.31852919467423e-06	1.08012870651428e-05	4.67574444250136	NFXL1	Down	5.87991024968128
8082572	-0.260055531	4.93565165121472	-3.133938929	0.00203956801808274	0.00555326650455557	-1.706096791	8082572	Down	2.69046180670608
7958207	-0.258388876	5.21123080958895	-2.752485232	0.00657237601825056	0.0152759025351414	-2.746412328	7958207	Down	2.18227759770505
8117653	-0.25835579	5.82305365546307	-6.000371501	3.54354484926425e-09	5.72209498786622e-08	10.3678284604552	8117653	Down	8.45056206617191
8132343	-0.25811065	5.92837602877298	-6.249600869	8.17566510679919e-10	1.51610237023504e-08	11.7868170306423	8132343	Down	9.08747690650094
8079590	-0.257926975	6.73731485155856	-5.885487698	6.8513974466701e-09	1.06067504816223e-07	9.73079427897919	CAMP	Down	8.16422083851053
8085716	-0.257259479	8.03364956354234	-8.140583763	2.57777278258591e-15	1.20805079914339e-13	24.1197687555551	SATB1	Down	14.5887553661207
8180246	-0.257227112	5.46018167627207	-6.120277891	1.76070953015788e-09	3.05484874819948e-08	11.0442249122763	8180246	Down	8.75431228506319
7997025	-0.25678872	6.93803438402522	-6.628009241	8.03392390906487e-11	1.79472864942659e-09	14.036565068811	PDPR	Down	10.0950722858767
8105987	-0.256389269	9.27426555378017	-5.615329043	3.09666956942886e-08	4.08921618639894e-07	8.27574627010686	LOC441081	Down	7.50910513362602
8118979	-0.255833211	6.33947250947026	-3.529988053	0.000449880937721475	0.00154032909674789	-0.828551839	8118979	Down	3.34690240829646
8099922	-0.253977859	5.00047311562176	-2.76859686	0.00616985463264466	0.0144454674171314	-2.738787143	8099922	Down	2.209725068
8116571	-0.252755875	8.20720741652072	-5.249642094	2.16946340317592e-07	2.28137596653487e-06	6.40376264243796	8116571	Down	6.66364767161581
8007865	-0.252004373	6.92523536402343	-4.917919089	1.15223019620304e-06	9.64629221539691e-06	4.80455425741873	8007865	Down	5.93846074751557
8007883	-0.252004373	6.92523536402343	-4.917919089	1.15223019620304e-06	9.64629221539691e-06	4.80455425741873	8007883	Down	5.93846074751557
8105935	-0.245539956	9.37983313128469	-4.646919092	4.20807659939542e-06	2.91924734646716e-05	3.56916453281071	LOC728488	Down	5.37591636334292
8086125	-0.245294399	7.49916368106306	-5.607037926	3.24035500385403e-08	4.2464409115856e-07	8.23205299216513	TRANK1	Down	7.48940740714863
8006531	-0.241266731	8.5956210785063	-5.506838753	5.58097388424774e-08	6.87496254340975e-07	7.70857805475845	SLFN5	Down	7.25329000972732
8053379	-0.241036825	6.60954221002523	-7.400072873	5.03375818325023e-13	1.67591107390605e-11	18.9716254142153	TRABD2A	Down	12.2981076513627
7934706	-0.240459557	6.92323683395856	-5.382503116	1.08323648210679e-07	1.23066511004043e-06	7.07078033738335	7934706	Down	6.96527672189484
7934717	-0.240459557	6.92323683395856	-5.382503116	1.08323648210679e-07	1.23066511004043e-06	7.07078033738335	7934717	Down	6.96527672189484
8153727	-0.239880203	5.77423257937477	-9.988421594	1.00472245844056e-21	1.39737447727951e-19	38.577399959688	CPSF1	Down	20.9979538898995
7929065	-0.238900092	6.11667045384865	-2.251773919	0.0247245875692458	0.0477812905893335	-4.439449729	IFIT1	Down	1.60687094413502
8108050	-0.234663378	8.415048612	-6.065933858	2.42086374895498e-09	4.06922185326292e-08	10.7362169045025	TCF7	Down	8.61602965283095
8165646	-0.234409386	11.7906826630595	-5.586814811	3.61855822952587e-08	4.65713844973158e-07	8.1257210951527	8165646	Down	7.44146443435248
7920337	-0.232853135	5.8414904450973	-5.674890666	2.23189800622987e-08	3.05936073594359e-07	8.59132049590163	7920337	Down	7.65132565576656
8046380	-0.232041748	7.05590662290271	-7.672231698	7.58068795607943e-14	2.91822643952111e-12	20.8178079010105	ITGA6	Down	13.1202913798598
8075089	-0.232032896	6.83585571935135	-7.927432939	1.22417589747317e-14	5.27803438195558e-13	22.5977123442485	TFIP11	Down	13.9121561754801
8162940	-0.23134568	5.67416353826847	-5.222792835	2.49192001089624e-07	2.57647796810051e-06	6.27079916622632	ABCA1	Down	6.6034659023756
7930537	-0.230627971	6.8225159187063	-5.071874942	5.36972976324167e-07	4.96815233352285e-06	5.53494249962779	TCF7L2	Down	6.27004757003342
8071194	-0.229889728	6.56831440257477	-4.684452245	3.53010748300649e-06	2.4930480610946e-05	3.73641354033667	8071194	Down	5.45221207122238
7951140	-0.229792074	5.55901147559099	-5.99030236	3.75593847176714e-09	6.03118388120075e-08	10.3115620109761	7951140	Down	8.4252815307805
8138689	-0.228800444	8.29697390988107	-7.899684468	1.49593457882671e-14	6.29241164547452e-13	22.4019249903104	SKAP2	Down	13.8250873989019
7932635	-0.228668384	7.09610705763243	-5.873671948	7.32770497942178e-09	1.12833571495632e-07	9.66589095374824	7932635	Down	8.13503202410936
8102232	-0.227951033	8.75621487148829	-6.448384359	2.45053402909678e-10	5.04318733482136e-09	12.9544626802042	LEF1	Down	9.6107392623224
8096361	-0.227799212	5.68795288292252	-2.642092158	0.0084707327063585	0.019065024430234	-3.501584664	HERC5	Down	2.07207902218811
7944179	-0.227734318	9.22736076815315	-5.631831613	2.82889031673112e-08	3.77025057205138e-07	8.36288435328034	CD3E	Down	7.54838389091766
7993035	-0.226835502	7.13713578402882	-5.544318202	4.55836078551167e-08	5.75501391705229e-07	7.90339531881938	UBN1	Down	7.34119130422015
8030860	-0.226804597	7.57110378994955	-5.797075596	1.12979610085852e-08	1.66249689039301e-07	9.24794659305861	FPR2	Down	7.94699992843006
8051501	-0.226746969	6.60985070447928	-4.462396271	9.80786676414601e-06	5.96005885181332e-05	2.76506903322576	EIF2AK2	Down	5.0084254424983
8008627	-0.225395348	5.53883843403964	-9.4658851	8.10596401908795e-20	8.03422157891901e-18	34.2702919150228	NOG	Down	19.0911953283449
8085374	-0.224257749	8.2187374	-7.719178347	5.43931522736507e-14	2.12231743011624e-12	21.1417269071552	RAF1	Down	13.2644557715694
7969794	-0.224236082	6.89735339847928	-4.740673327	2.7072602654894e-06	2.00728334215951e-05	3.98925995478414	7969794	Down	5.56746999083737
8018652	-0.2233077	6.07668758145406	-7.012413061	6.79735146317839e-12	1.87863979701882e-10	16.436886625776	RNF157	Down	11.1676602739099
8164694	-0.222666587	6.36513784385586	-4.655655787	4.0399000924789e-06	2.81742796096274e-05	3.60798448924927	8164694	Down	5.39362937494425
8131335	-0.220299932	6.07447428881622	-4.97441147	8.72715913578273e-07	7.57847867349995e-06	5.07017232271108	8131335	Down	6.05912710479847
8047125	-0.219442872	6.61935524463964	-4.095999857	4.82613702936872e-05	0.000235783453848422	1.25865639439574	8047125	Down	4.31640035125155
7932227	-0.219343576	6.3273724909045	-5.800981395	1.10525313267126e-08	1.62916201077337e-07	9.26914098864723	NMT2	Down	7.95653824547894
8134435	-0.219165032	6.05342620413514	-7.419174581	4.41516982715999e-13	1.49375652285973e-11	19.0994262072492	LMTK2	Down	12.3550525868588
8106660	-0.218447127	5.85588775123784	-7.299737642	9.97935712054303e-13	3.14058381205995e-11	18.3047725397847	RASGRF2	Down	12.0008974354655
7956046	-0.21833581	8.04075866019639	-6.176464379	1.26370390946392e-09	2.25609085120235e-08	11.3651954780701	DGKA	Down	8.89835467095031
7972487	-0.217163633	5.89310478787929	-6.497931832	1.80612584398147e-10	3.82659045519711e-09	13.2504033306591	DOCK9	Down	9.74325199298006
8145365	-0.216606927	8.37521938755135	-5.044311956	6.16527883744523e-07	5.6020231206839e-06	5.40266964348774	DOCK5	Down	6.21004727676082
8015031	-0.216599464	9.68421923887748	-6.132733384	1.63625154199182e-09	2.85615324829868e-08	11.1151573792793	CCR7	Down	8.78614993116496
7898939	-0.216299335	5.54162024365225	-6.431099956	2.72453196066263e-10	5.51493875511594e-09	12.8516833894847	NIPAL3	Down	9.56470809315242
8164665	-0.215826229	7.0149605791009	-6.89051762	1.5056911362825e-11	3.85269277987061e-10	15.6633870327576	RAPGEF1	Down	10.8222641061998
7981943	-0.21528608	5.32690413883963	-3.605196966	0.000339846814647861	0.00121531994450429	-0.568197034	SNORD64	Down	3.46871679632386
8002381	-0.21524625	5.72960690385044	-7.190905551	2.07895870342273e-12	6.26813318168328e-11	17.5899399390652	COG4	Down	11.682154137438
8041015	-0.214963396	7.05746556802522	-5.917379188	5.71153699335315e-09	8.92220715465294e-08	9.90654660775475	SLC4A1AP	Down	8.24324700595561
8009301	-0.214931081	5.68451078610631	-6.413176642	3.04030909649608e-10	6.11109215363304e-09	12.7453556997839	PRKCA	Down	9.51708226110223
8126119	-0.214890293	5.99499629172612	-4.215018916	2.91289802145927e-05	0.000151586720814986	1.73474431380755	8126119	Down	4.53567471945498
8077804	-0.214790798	5.95851475364685	-6.848071162	1.98091290499984e-11	4.92259711233823e-10	15.3967170659215	TATDN2	Down	10.7031346187116
7899023	-0.214620679	8.21806526943964	-5.458299289	7.24111976803437e-08	8.63626220743574e-07	7.45803161616278	LDLRAP1	Down	7.14019426923449
8133074	-0.213324245	6.48863275727387	-7.321908185	8.5843126013809e-13	2.74157509487805e-11	18.4514791633439	INTS4P1	Down	12.0662944757366
8082673	-0.21302317	7.22234650139639	-4.717607967	3.01965376608672e-06	2.18443577390653e-05	3.88519005149045	ACP3	Down	5.52004285045286
8047677	-0.212875325	7.23012405198018	-7.466413693	3.18878383163231e-13	1.11775947073843e-11	19.4166386690972	CD28	Down	12.496374920679
8007008	-0.211986168	6.08541328514955	-7.204262604	1.90077578940105e-12	5.76305384660408e-11	17.6771937785182	THRA	Down	11.7210691083679
7936463	-0.211855891	7.14974237673334	-6.844685492	2.02461285420421e-11	4.9880676119437e-10	15.3755064060381	ABLIM1	Down	10.6936580101566
8053909	-0.210853807	7.23282757145405	-4.904433399	1.23075491541641e-06	1.02144366079266e-05	4.74155753358124	SNRNP200	Down	5.90982842105676
7958895	-0.210746504	5.6645469537045	-2.909266105	0.00376715013941068	0.00941382035771201	-2.775568428	OAS3	Down	2.42398707068651
7941511	-0.209603093	7.82440574624144	-4.582174688	5.68155024482132e-06	3.79195106510017e-05	3.28358783010137	SF3B2	Down	5.24553314828348
7897774	-0.209414143	5.8943822026991	-7.940710815	1.11198193678423e-14	4.84273749539921e-13	22.6915914360997	CLCN6	Down	13.953902267447
7918487	-0.209236867	8.21506297932613	-7.136037602	2.99983399301215e-12	8.91985121439441e-11	17.2329290960609	DENND2D	Down	11.5229027779182
8108422	-0.209173314	7.57994643217838	-3.291637579	0.00105900754658518	0.00318292857239597	-1.61891435	8108422	Down	2.97510094505906
8077942	-0.208687063	5.5143831502991	-3.861053214	0.000126116626216605	0.000526086330696293	0.356610712596677	8077942	Down	3.89922765570965
8171537	-0.207590613	5.8516313952054	-3.958965612	8.5006816698134e-05	0.000375711830029733	0.726416701033651	8171537	Down	4.0705462468071
7991465	-0.20716105	5.99179426496757	-5.396569565	1.00558136982596e-07	1.15769401228428e-06	7.1422793562606	7991465	Down	6.99758278132124
7923547	-0.206399353	8.2828431124036	-3.641814233	0.00029593437580196	0.00107787219904203	-0.439541626	CHI3L1	Down	3.52880458416692
8160914	-0.206096187	6.96184757852252	-4.76272226	2.43786325006861e-06	1.84239218276438e-05	4.08918114331351	VCP	Down	5.61299065942571
7912194	-0.205773929	6.06462844866847	-5.233496865	2.35815625179931e-07	2.4469772995506e-06	6.32373389205573	7912194	Down	6.62742742186773
8016257	-0.205097437	6.46073771241442	-4.945368526	1.00705641041332e-06	8.59786873959811e-06	4.93327028839126	8016257	Down	5.99694620169557
8020825	-0.205019069	7.69415109123964	-4.686723259	3.49264780838635e-06	2.47203391189758e-05	3.74657313733385	8020825	Down	5.4568452055407
8062623	-0.204028566	6.15375410506306	-6.669653211	6.18151687323184e-11	1.41126328378235e-09	14.29106211	PLCG1	Down	10.2089049409564
8004699	-0.203330809	6.60907835633334	-6.155128944	1.43373848769522e-09	2.52824682605233e-08	11.2430136787418	CHD3	Down	8.84353005627499
8082075	-0.202915178	6.92562090410811	-5.186449679	3.00317659933723e-07	3.01822748439219e-06	6.09180406255024	DTX3L	Down	6.52241912871923
8005689	-0.202608555	5.45126471027747	-7.670802767	7.65748011336128e-14	2.92922551907743e-12	20.8079736680211	USP32P2	Down	13.1159141223919
8021546	-0.202503957	6.23316164951351	-4.873668175	1.4296890483507e-06	1.16368958194701e-05	4.5984353018314	ZCCHC2	Down	5.84475840957703
8143108	-0.202293843	5.5940711167045	-4.169554746	3.53765020570722e-05	0.000179653461270986	1.55137147905039	8143108	Down	4.451285111
7988921	-0.202212606	6.73475031296937	-5.925103461	5.46460834266345e-09	8.56751231614307e-08	9.94924053861406	MYO5A	Down	8.26244095918828
7938231	-0.201741591	5.72166837529189	-8.090017528	3.74105929899027e-15	1.71591246463793e-13	23.7558041448228	PPFIBP2	Down	14.4270054078082
8002729	-0.201629564	7.6194629902955	-4.702592178	3.24135902552996e-06	2.31952189851824e-05	3.81769113753018	GLG1	Down	5.48927286215789
7985809	-0.201606375	8.03169500649369	-5.483887913	6.31378433043739e-08	7.70067359000871e-07	7.58986465052131	ABHD2	Down	7.19971025704954
7920531	-0.201540657	7.99396571807387	-5.304292885	1.6332414127049e-07	1.75823229734761e-06	6.67631011515818	ADAR	Down	6.78694961657588
7908841	-0.200998824	5.95668405094054	-5.869536525	7.5019177664424e-09	1.15105047864827e-07	9.64320247331161	PPP1R12B	Down	8.12482770075262
8119239	-0.200882937	5.29568242682702	-3.806261327	0.000156696013150265	0.000631397066072307	0.153495967875282	8119239	Down	3.80494205323701
8139128	-0.200869157	7.1594809583063	-3.528326713	0.000452651647317271	0.00154713445893096	-0.834243789	8139128	Down	3.34423589477985
8145259	-0.200831171	6.62990482533693	-7.153063439	2.6778395270092e-12	8.04564816773531e-11	17.3434686884005	CHMP7	Down	11.5722154522017
8011945	-0.200362207	5.68099250127928	-7.862532028	1.95488440288579e-14	8.10431163754045e-13	22.1406422715061	KIAA0753	Down	13.7088789184078
7945962	-0.200176823	6.92632095916396	-7.091918743	4.02202182105487e-12	1.15992957066743e-10	16.9475087049219	TRIM21	Down	11.395555577514
7980906	-0.198666113	6.56214100544505	-5.73671844	1.58385570488189e-08	2.25001445522184e-07	8.92203352208159	7980906	Down	7.80028438677939
7907090	-0.198611194	7.56722937570811	-4.931822736	1.07634072162246e-06	9.11717685908689e-06	4.8696693176247	7907090	Down	5.96805022857938
8112668	-0.19859595	5.56833541887027	-4.557964963	6.35069604422889e-06	4.15580173084385e-05	3.17775655306307	GCNT4	Down	5.197178673
7919747	-0.198381442	8.28009367251892	-3.281877868	0.00109562242251534	0.00327881809302886	-1.650146898	7919747	Down	2.96033908825174
7926059	-0.197936131	6.10979419306847	-7.272849713	1.19730259926091e-12	3.72719866910717e-11	18.1273421537068	7926059	Down	11.9217960746721
8082570	-0.197356247	6.56481458613874	-3.828117197	0.000143742410230827	0.00058939172773201	0.234186132569199	8082570	Down	3.84241507729496
8150866	-0.197228198	7.56918317950631	-3.240952322	0.00126230910338534	0.00369354984679056	-1.78014317	8150866	Down	2.89883428577552
7945084	-0.197132908	5.2790029011982	-6.118169098	1.78267728330822e-09	3.08056637554445e-08	11.0322280603036	7945084	Down	8.74892726970388
8159521	-0.19689623	5.83082222345586	-5.968552373	4.25800052751783e-09	6.74940046852688e-08	10.1903061656504	PTGDS	Down	8.37079428909355
8165911	-0.196604537	6.55383061048829	-5.384954459	1.06929724626926e-07	1.22009336052547e-06	7.08322829794221	TBL1X	Down	6.97090155160123
7944418	-0.196154276	6.29659173531171	-10.251678	1.03539058376548e-22	1.82207612322648e-20	40.8081960304328	C2CD2L	Down	21.9848957889749
8103563	-0.195950843	5.16377389045766	-4.722338526	2.95288240376773e-06	2.14513099980532e-05	3.9064959702067	DDX60	Down	5.52975384812862
8052798	-0.195276701	6.75655937724145	-5.415832095	9.07950838904027e-08	1.05231990374589e-06	7.24046214321686	AAK1	Down	7.04193766576383
8133095	-0.195096852	6.48365112371893	-7.203951081	1.90475512731319e-12	5.76305384660408e-11	17.6751572473978	INTS4P2	Down	11.7201608486982
8063115	-0.194506335	6.66247956992792	-3.221139068	0.00135117632161584	0.00391242223683457	-1.842513994	MMP9	Down	2.86928797406589
7980744	-0.193844475	6.32408927545045	-5.184401773	3.03482433504365e-07	3.04648314797222e-06	6.08175157626491	RPS6KA5	Down	6.5178664421601
8071595	-0.193289589	6.36858535631712	-4.765272032	2.40842816648936e-06	1.82494517395762e-05	4.10076373529135	8071595	Down	5.6182663023753
8156945	-0.19322445	6.20552055216576	-6.378283873	3.76116398361806e-10	7.3878170912844e-09	12.53909259	RNF20	Down	9.42467773128701
7964555	-0.193136858	5.27638206574847	-2.996900059	0.00314600655471856	0.00807381384563634	-2.093741728	AVIL	Down	2.50224037685732
8027074	-0.192924208	6.22627142302882	-7.315737877	8.95203964727032e-13	2.82759845708469e-11	18.4106122971137	UPF1	Down	12.0480780030489
7948814	-0.192653299	8.63840583656577	-4.106797199	4.61240103068885e-05	0.000226367297026921	1.30131810889475	HNRNPUL2	Down	4.33607293948586
7953351	-0.192542862	5.58241747109189	-6.844764336	2.02358450795443e-11	4.9880676119437e-10	15.3760002495537	NCAPD2	Down	10.6938786540982
8004184	-0.192153172	7.26426433015496	-4.289160266	2.11368959242857e-05	0.000115356616174124	2.03777918607572	XAF1	Down	4.67495879100855
8107307	-0.191761971	7.36456920228829	-5.757721635	1.40866182524882e-08	2.02786158916871e-07	9.03510227138554	CAMK4	Down	7.85119325462381
7908861	-0.190954854	7.70309559655856	-3.455920837	0.000590141392026646	0.00194376975685476	-1.079824292	7908861	Down	3.22904392323877
8014702	-0.190688269	6.27602565987568	-4.82180983	1.83712222098714e-06	1.43621984692403e-05	4.35905789708454	8014702	Down	5.73586194977226
7979179	-0.190455446	7.4986549704036	-7.419102803	4.41734794536973e-13	1.49375652285973e-11	19.0989454705457	ERO1A	Down	12.3548383909154
8109507	-0.190051127	7.75799321195135	-4.781890764	2.22479379475992e-06	1.70679687653157e-05	4.17639582526861	ITK	Down	5.65271023544616
8089911	-0.189959632	9.58945940248288	-5.366041723	1.18151589174617e-07	1.32486495897623e-06	6.98732133648343	HCLS1	Down	6.92756043260017
7960594	-0.189892493	7.05626007712072	-4.555739415	6.41586956220177e-06	4.18804263700726e-05	3.16805380752329	CHD4	Down	5.19274447405554
8131263	-0.189451656	7.11291789331532	-3.789094244	0.000167635022608916	0.000665523388562007	0.0904238809098317	SNORD13P2	Down	3.77563524264596
8115783	-0.189232145	8.40805348372792	-5.598916925	3.38736903552886e-08	4.4122784280008e-07	8.18931205751423	STK10	Down	7.47013748674385
8020650	-0.188678593	6.40026313642162	-4.053223119	5.76907763725268e-05	0.000275911017559788	1.09067929262887	8020650	Down	4.23889361649279
8011141	-0.188484251	8.07921520740721	-4.125511002	4.26311264666457e-05	0.000212613188850137	1.37550901598342	PRPF8	Down	4.37027319158968
8005549	-0.188468432	6.3553751674991	-4.501538392	8.21632665366656e-06	5.15268252615031e-05	2.93311128339089	GRAPL	Down	5.08532230297153
7967117	-0.188358449	5.89478564949008	-3.79762656	0.000162111109279695	0.000648369246437295	0.121737893539775	OASL	Down	3.79018722245222
8149673	-0.188349021	5.56160823012072	-6.769411735	3.28139183651353e-11	7.85984494618226e-10	14.9062182315624	REEP4	Down	10.4839419066835
8104901	-0.1882539	9.96079969994234	-5.761909869	1.37605711241317e-08	1.98756121948723e-07	9.05769306314455	IL7R	Down	7.86136354059822
8087874	-0.187713032	8.40717699198018	-5.459647717	7.1891127363584e-08	8.58611068221862e-07	7.46496493043085	WDR82	Down	7.14332470592881
7975453	-0.18765932	5.84173125236938	-3.359599666	0.000833864440548151	0.00260593426320059	-1.398954651	SNORD56B	Down	3.0789045458935
8180257	-0.187481479	5.85231029574595	-6.779032758	3.08573021506311e-11	7.43247252639362e-10	14.9659550891494	CEP170	Down	10.5106420469155
7982187	-0.187473176	5.49156914210451	-6.029130006	2.99944012199586e-09	4.9078125563511e-08	10.5289877029545	APBA2	Down	8.52295980348694
8154233	-0.187276758	5.03159982143964	-3.958067651	8.53181454939326e-05	0.000376508888738066	0.722985400702329	CD274	Down	4.06895859310194
8007414	-0.187225426	5.45393232247568	-5.102844937	4.59415547156229e-07	4.36979776570793e-06	5.68434855504981	AOC2	Down	6.33779431186213
8129637	-0.186740714	10.222576576773	-5.595801917	3.44546425273497e-08	4.46770500020054e-07	8.17293240178335	VNN2	Down	7.46275225160345
8010918	-0.186432408	7.58452245103424	-5.027012384	6.72155518632854e-07	6.0249449450843e-06	5.31998597407442	VPS53	Down	6.17253023130643
8062880	-0.18556234	9.36655851266667	-7.619433806	1.09906428593596e-13	4.06748126078361e-12	20.4554241332323	YWHAB	Down	12.958976904291
7944285	-0.185425119	7.18882273392973	-5.416955572	9.02549967223103e-08	1.05029532623007e-06	7.24619831191607	ARCN1	Down	7.04452874522445
8053107	-0.185347067	6.58455681839459	-5.239629068	2.28468678649407e-07	2.38509130265598e-06	6.35410374107023	DCTN1	Down	6.64117333004533
7979044	-0.185182808	8.05403785295135	-6.024363291	3.08361359549721e-09	5.03598485491903e-08	10.5022288827171	NIN	Down	8.5109400482142
7905028	-0.185038621	9.31087547793333	-4.927730518	1.09816122819686e-06	9.27467607320426e-06	4.85048671564645	LSP1P5	Down	5.95933389360552
8073056	-0.18499918	8.7862396908126	-5.039582677	6.31276759828314e-07	5.7179616596634e-06	5.38004021824602	APOBEC3A_B	Down	6.19978019873554
7961693	-0.184400755	9.34764031161802	-7.098382876	3.85323400690442e-12	1.11498110206499e-10	16.9892353277648	LDHB	Down	11.4141746154819
8014723	-0.184297181	6.791568439	-6.887597405	1.53444282040349e-11	3.90375345872871e-10	15.6449963219716	PIP4K2B	Down	10.814049290514
7969935	-0.184026909	6.9627224314036	-5.680442764	2.16447774940246e-08	2.98628666129559e-07	8.62088810831154	ERCC5	Down	7.66464687432825
8075728	-0.183955666	8.19387059303243	-3.611905084	0.000331370292827333	0.00119058584793754	-0.544720717	MYH9	Down	3.47968642844371
7977693	-0.183752129	6.64100259070991	-4.920765248	1.13628657075642e-06	9.53132208135469e-06	4.81786999062978	CHD8	Down	5.94451212601673
8042416	-0.182933951	9.27942824891351	-5.970739271	4.20469617068649e-09	6.70186600366536e-08	10.2024805666012	ARHGAP25	Down	8.37626538064171
8084717	-0.18287515	7.82234715311893	-4.719147285	2.99776862464338e-06	2.17224864288234e-05	3.89212080900658	ST6GAL1	Down	5.52320189013963
7923917	-0.182608552	8.83398999344144	-5.878244322	7.13967577084674e-09	1.10332301383533e-07	9.69099313000004	FCMR	Down	8.14632151009068
8020630	-0.182606042	6.8191213860937	-6.104164754	1.93550938663402e-09	3.31807106181812e-08	10.9526494347136	TTC39C	Down	8.71320471814328
8094190	-0.18249877	5.28729526021081	-4.496344578	8.41228653471978e-06	5.26408902676986e-05	2.91073505673912	CC2D2A	Down	5.0750859430318
8124088	-0.181806741	6.37979863942343	-5.278844261	1.86466595498787e-07	1.98506352220499e-06	6.54907851859645	KIF13A	Down	6.72939895843937
8003056	-0.180955581	6.75909961364685	-4.265199149	2.34574465007769e-05	0.000125557766093234	1.93930273708215	8003056	Down	4.62971926549327
7902474	-0.180877566	5.21909215954337	-3.795831067	0.000170241071393076	0.000672772116692251	0.237801140832506	7902474	Down	3.76893565619287
7916747	-0.180316656	9.03402347692614	-4.516815212	7.66497602997115e-06	4.84923611932804e-05	2.99906669930376	JAK1	Down	5.11548919893975
8158862	-0.179899139	5.75456690349729	-4.470108644	9.47258074776753e-06	5.78075469129507e-05	2.79807128842734	SNORD62A	Down	5.02353168395105
8082100	-0.179643303	7.73619234012612	-4.569790536	6.01490961260477e-06	3.99575721717375e-05	3.22938635411882	PARP14	Down	5.22077089451565
7973221	-0.179607216	5.96636886352072	-6.759380108	3.49836460257124e-11	8.33325910717453e-10	14.8440084463908	TRAV12-2	Down	10.4561349299537
8148317	-0.179306611	8.0741232628018	-6.402905156	3.23714418056291e-10	6.49160331837068e-09	12.6845366892132	MYC	Down	9.48983795693713
7999476	-0.179151534	7.89270524367567	-2.7458566	0.00622997087254794	0.0145783009047438	-3.227690461	7999476	Down	2.20551398382579
8037205	-0.178555929	6.64887552257477	-4.696945755	3.3287110628963e-06	2.37218805746734e-05	3.79236074407467	CEACAM1	Down	5.47772390061855
8048120	-0.178530159	6.32079658431351	-5.758657387	1.40131249843599e-08	2.0206551294337e-07	9.04014833206341	ATIC	Down	7.85346500446256
8024120	-0.178351407	6.09046432135496	-7.621785921	1.0810732195449e-13	4.01814412592054e-12	20.4715250271031	ABCA7	Down	12.9661448909057
8158317	-0.178249932	6.84784104125045	-4.374396893	1.45334405785272e-05	8.36036411665377e-05	2.3922673629547	SPTAN1	Down	4.83763156069254
7958913	-0.178096317	6.84538751498198	-4.221362026	2.83458584414164e-05	0.00014831695226962	1.76047655778024	OAS2	Down	4.54751038606321
8127364	-0.177985104	5.34163608604684	-4.8974047	1.27370317202982e-06	1.05404438122966e-05	4.70878669315033	LINC00680	Down	5.89493176962174
8017702	-0.177472066	5.3477557653982	-3.970697907	8.10368025716172e-05	0.000361126795129227	0.771315835778859	8017702	Down	4.09131770304878
8136662	-0.177410343	8.06650884275135	-3.402330455	0.000716022036248304	0.0022884573827165	-1.258446892	MGAM	Down	3.14507361166732
8116610	-0.177370608	7.37239312060541	-4.710775469	3.11866311295667e-06	2.24663592506478e-05	3.85445201501087	NQO2	Down	5.5060315364599
8013965	-0.176996566	8.3959697392036	-5.054993841	5.84430371509549e-07	5.34416022643355e-06	5.45385329483993	SSH2	Down	6.23326722286049
8122464	-0.176812425	8.50889901312253	-4.401938036	1.2859552892681e-05	7.52292568477531e-05	2.50819902696876	UTRN	Down	4.89077413091545
8128886	-0.176516755	5.86649562862342	-3.590531465	0.000359091976089027	0.00127268808459337	-0.619376671	8128886	Down	3.44479429907663
7995069	-0.176436031	8.6874501734973	-4.492430495	8.56291421344253e-06	5.32357673125558e-05	2.89388808790054	FUS	Down	5.06737840688504
8076463	-0.175767661	5.23836085032793	-3.578159686	0.000376117011193241	0.00132377836225278	-0.662396837	RRP7BP	Down	3.42467702366273
7917561	-0.17558088	6.76704078328649	-4.927103726	1.10154087766663e-06	9.28503126893386e-06	4.84754986498067	GBP4	Down	5.95799938174912
8097470	-0.175067336	6.95287551968108	-3.81655824	0.000150461685292341	0.000610843273199556	0.191456764864748	8097470	Down	3.82257407804079
8152626	-0.174779622	6.96229816077297	-3.662608637	0.000273429478287203	0.0010097569127497	-0.365928457	8152626	Down	3.56315466618612
7929052	-0.174634933	6.24554774372433	-2.55933922	0.010749601287252	0.0233133329728304	-3.712642196	IFIT3	Down	1.96860764383746
7951133	-0.174317596	7.40449083365946	-6.332795106	4.95639863839862e-10	9.45553660595383e-09	12.2716516915555	MAML2	Down	9.3048337710017
7925622	-0.173715561	7.0408069372072	-6.303524044	5.91439863670022e-10	1.11841797026899e-08	12.1004343424489	AHCTF1	Down	9.22808940691767
8056222	-0.173473769	6.31000103884145	-4.786824009	2.17292906533915e-06	1.67445641916171e-05	4.19889375334172	DPP4	Down	5.66295445086982
7964119	-0.173408074	6.64599045742342	-4.513824655	7.77003617282485e-06	4.90539400142743e-05	2.9861390730046	STAT2	Down	5.10957695936876
8169365	-0.173381937	6.60419250828288	-4.277268458	2.22597512268179e-05	0.000120041172500845	1.98884117524372	TMEM164	Down	4.65247969361425
8084541	-0.173208143	6.55983685001441	-6.819917855	2.37439213867601e-11	5.78372412762804e-10	15.2206105755443	VPS8	Down	10.624447554295
8059689	-0.173203264	9.30042863426847	-4.245342661	2.55627424406342e-05	0.000134900567971596	1.85808709206437	NCL	Down	4.59239255571928
7995421	-0.172976077	7.1819266485027	-8.258914502	1.07089501158362e-15	5.29513741995115e-14	24.9784315547088	LONP2	Down	14.9702531044482
7938687	-0.17261361	6.39157066608109	-4.932311458	1.07376290109453e-06	9.11316266407978e-06	4.8719612149133	NUCB2	Down	5.96909160514859
8170166	-0.172468029	6.44953724149369	-4.148373814	3.87048293546064e-05	0.000194834643038395	1.46657901535425	HTATSF1	Down	4.41223484296033
7917530	-0.17238366	8.28653093689369	-5.020671452	6.93735341781258e-07	6.18622528663887e-06	5.28974426789666	GBP2	Down	6.15880618015866
7931930	-0.17232573	6.92620200410811	-4.947318693	9.97443160581158e-07	8.532690846916e-06	4.94243997562939	PRKCQ	Down	6.00111184325954
8009205	-0.17214911	6.7658596152054	-4.396013911	1.32032486068313e-05	7.70015594514749e-05	2.4832047414408	DDX42	Down	4.87931919921542
8146579	-0.171998192	5.80297115515856	-6.003404355	3.48190134337542e-09	5.6331023046766e-08	10.3847923250054	CHD7	Down	8.45818353839808
8170963	-0.171863887	5.54032688864865	-4.542266762	6.82431807282744e-06	4.40464781002927e-05	3.10941079566295	FAM223B	Down	5.1659407394527
7946275	-0.171551524	7.26265830744504	-5.391993893	1.0302291616476e-07	1.18291159266142e-06	7.11900302562612	GVINP1	Down	6.98706616114988
7991335	-0.171431862	8.75825620105765	-3.811956472	0.000153218348472425	0.000619119877637171	0.174479772259367	ANPEP	Down	3.81468922319448
8006148	-0.171125029	5.92761013102522	-6.552242048	1.28987141099615e-10	2.80165268942565e-09	13.5770224222422	GOSR1	Down	9.8894535829398
8125919	-0.171092448	7.19781487527568	-3.934349372	9.39434415136726e-05	0.000408921906195053	0.63261921729316	FKBP5	Down	4.0271335339652
8012852	-0.171084481	7.88398343418919	-5.602422066	3.32313671351033e-08	4.33516004245077e-07	8.20775288169822	8012852	Down	7.47845179152243
7986293	-0.170811713	7.78997898817118	-5.035240117	6.45119464727739e-07	5.81889659450554e-06	5.35927828395488	MCTP2	Down	6.19035985425179
7937314	-0.170551075	7.24327295929008	-4.928838043	1.09221392288415e-06	9.23349084022548e-06	4.85567688757193	PGGHG	Down	5.96169229164115
7911566	-0.170438639	6.45686222163063	-3.956904897	8.57228846334022e-05	0.000377715091565573	0.718543367167161	MRPL20	Down	4.06690322307946
8055021	-0.170335128	6.44363023777838	-6.071818503	2.33908341188377e-09	3.95488554130858e-08	10.7694535822811	IWS1	Down	8.63095429094205
7904226	-0.17028958	5.8728762928973	-5.697534399	1.96913974611892e-08	2.74755534478697e-07	8.71207079237634	SLC22A15	Down	7.7057234617112
8158446	-0.1702315	5.46091486473006	-2.559470039	0.0113752074650436	0.0244887707679062	-3.226057584	NUP188	Down	1.94404067378276
8085665	-0.170002943	7.8523886494036	-4.046465152	5.93318602945387e-05	0.000282662227248512	1.06429384853265	RFTN1	Down	4.22671203455506
8109528	-0.16983517	8.35843279035855	-4.387864655	1.3690422377777e-05	7.9443144120842e-05	2.44887376181082	CYFIP2	Down	4.86358315277849
8109843	-0.169565191	8.59060259368649	-3.884461865	0.000114853440310406	0.000485005492554669	0.444225723352216	DOCK2	Down	3.9398559914533
7954810	-0.169486866	8.57531995881082	-5.323013169	1.48103919400174e-07	1.61453868140037e-06	6.77025578342316	LRRK2	Down	6.82943344822191
8084360	-0.169463224	5.71781381743423	-6.857366173	1.8656445244365e-11	4.64955281335721e-10	15.4549942361198	ABCF3	Down	10.7291711021664
8101086	-0.169198429	6.21377158872072	-5.007184858	7.4188204845564e-07	6.54784944097542e-06	5.22553874697439	NAAA	Down	6.12966513754686
8007917	-0.169149274	6.65419213013874	-4.442837953	1.0709867286785e-05	6.43114105946704e-05	2.68161421525622	8007917	Down	4.9702159107717
7952601	-0.169138466	8.9809481245982	-4.285437868	2.14824277498097e-05	0.000116578335107998	2.02244684090039	ETS1	Down	4.66791664016212
8173009	-0.169049683	6.3471359038973	-5.326697776	1.45274651999759e-07	1.58771017008101e-06	6.78878175407783	PHF8	Down	6.83781015622487
8137627	-0.168770013	6.41216773570631	-7.233439548	1.5621622724499e-12	4.79378123677418e-11	17.8682558400975	DNAJB6	Down	11.8062738549855
8069450	-0.168011303	6.39885009631892	-6.610750056	8.95231369040174e-11	1.97937951159831e-09	13.9314880536525	PRMT2	Down	10.0480647084699
8026420	-0.167742921	6.38767163977298	-3.51431205	0.000476668341069439	0.00161632367480998	-0.882157753	8026420	Down	3.32178369169668
8014956	-0.167543869	6.08461361723964	-6.256760621	7.83267777506301e-10	1.45877279599068e-08	11.8283236386812	NR1D1	Down	9.10608973933132
8068697	-0.167524345	8.96436072004504	-4.207467455	3.00881801705474e-05	0.000156013456169952	1.70415743574207	MX2	Down	4.52160407898607
7955646	-0.167447393	9.21535746236036	-4.756421756	2.51209010225874e-06	1.89516648746956e-05	4.06058496819576	EIF4B	Down	5.59996478762115
7988838	-0.167430386	6.56998197144864	-4.91038442	1.19548685103622e-06	9.96008030578294e-06	4.76933744791839	LEO1	Down	5.92245519625571
7938629	-0.167357647	6.88694969025406	-7.699177975	6.26679046423158e-14	2.4341682059941e-12	21.0035350709207	PDE3B	Down	13.2029548260834
7911138	-0.167156203	6.169541297	-8.995470805	3.65960659647681e-18	2.79263607800173e-16	30.5362579095055	CNST	Down	17.4365655982565
7975459	-0.166999149	7.40551317267027	-4.601355903	5.19997737885163e-06	3.53344404553488e-05	3.36780616941361	SIPA1L1	Down	5.28399854564622
7996593	-0.166976912	7.50660484752073	-5.056227782	5.80828337648603e-07	5.31686067467505e-06	5.45977224411477	CTCF	Down	6.23595220328558
7908003	-0.166887077	7.17570355346847	-6.125166812	1.71079298802704e-09	2.97422740640266e-08	11.0720516971115	NPL	Down	8.7668025384406
7919095	-0.166683127	7.87118822789009	-3.76367708	0.000185161357057224	0.000723396367041964	-0.002461948	NOTCH2	Down	3.7324496449107
7919578	-0.166609552	7.19878735242883	-4.521354522	7.50810548116895e-06	4.77275762882285e-05	3.01870449955704	LOC440570	Down	5.12446963461651
8106516	-0.166510676	5.68376611993153	-4.745474193	2.6462675471072e-06	1.97053238848924e-05	4.01098009414145	JMY	Down	5.57736624920434
7966098	-0.166452106	6.67663740674234	-4.626246221	4.63322939625431e-06	3.18279971855504e-05	3.47757692435419	SART3	Down	5.33411619686978
7929047	-0.166205192	8.3807697329081	-3.278458437	0.00110872615885102	0.00330933657356187	-1.661068492	IFIT2	Down	2.95517570577646
8140037	-0.166184264	6.79576282530991	-5.091734484	4.85903346612461e-07	4.5691870859752e-06	5.63065404334154	BAZ1B	Down	6.31345010976531
8117237	-0.166018546	8.06648500427747	-5.928844796	5.34878029112242e-09	8.40118988166642e-08	9.96993743083566	8117237	Down	8.27174524101186
7900426	-0.165906229	10.2616136849406	-4.768204341	2.37499991661262e-06	1.80437218334367e-05	4.11409109710095	SMAP2	Down	5.6243364012874
7977674	-0.16586193	6.95026154642162	-4.895279654	1.28697021329836e-06	1.0627696026668e-05	4.69888728917705	SUPT16H	Down	5.8904315046495
8150491	-0.165791061	8.2470981380018	-5.632573216	2.81740127399874e-08	3.76075095753733e-07	8.36680557609077	KAT6A	Down	7.55015129335063
8079346	-0.165742896	6.77698745282882	-8.17394261	2.01427227706622e-15	9.64948324730111e-14	24.3608535278071	SACM1L	Down	14.6958818245297
8167965	-0.165622799	10.2693756910793	-3.778665157	0.000174628125211589	0.000687902386340581	0.0522394468227372	MSN	Down	3.75788580850838
8016980	-0.165622709	5.74148363959821	-3.793552126	0.00016472716540154	0.000655790557367258	0.10677618281586	MIR142	Down	3.78323477477597
8176155	-0.16546163	5.48090273503604	-4.477063259	9.17967475706388e-06	5.65402395929728e-05	2.82787645446733	FAM223A	Down	5.03717270591365
8123524	-0.165441882	6.22573661562162	-5.588168359	3.59195794344531e-08	4.63458831806801e-07	8.13282725481553	EXOC2	Down	7.44466875692582
8142036	-0.165303689	7.20344545236216	-6.389184675	3.51964359268917e-10	7.0092117089512e-09	12.6034267524671	SRPK2	Down	9.45350131196651
8140971	-0.165175701	7.0575045843009	-4.138017996	4.0438613251536e-05	0.000202498351955862	1.42526982486767	SAMD9L	Down	4.3932037459478
8106921	-0.164971107	6.56786111292072	-3.556816863	0.000407277766458109	0.00141440039475162	-0.736278556	8106921	Down	3.39010929766778
8134429	-0.164885583	5.39366213696397	-3.458671607	0.000584273723248367	0.00193034188336041	-1.07058352	8134429	Down	3.23338364493198
7971039	-0.16483243	7.40394043555494	-8.937095004	5.81477148802052e-18	4.24921818145771e-16	30.0826982643576	SUPT20H	Down	17.2354673477355
8005903	-0.164558003	6.98246218766666	-4.001845473	7.13320500671255e-05	0.000327701794208217	0.891125236029526	SUPT6H	Down	4.14671529427392
8136954	-0.164499315	6.03206939321982	-5.192915675	2.90533615967466e-07	2.9301419537865e-06	6.12356711039774	TCAF2	Down	6.53680361065904
8002347	-0.164458991	6.0032516661027	-5.69238458	2.02611477861425e-08	2.81339577069093e-07	8.68457122168872	AARS1	Down	7.69333595566535
8055594	-0.164327063	5.7220625097045	-2.318367843	0.0207898223525729	0.0410606134095823	-4.289806325	8055594	Down	1.6821492216655
7898833	-0.164181983	6.43216050655136	-5.119631126	4.22026987531133e-07	4.05380141521303e-06	5.76567469409641	KDM1A	Down	6.37465977614474
8081335	-0.163546773	6.44127335065045	-4.699637571	3.28678910539475e-06	2.34828881659684e-05	3.80443298462185	8081335	Down	5.48322816123681
7989975	-0.163538297	5.52265048992072	-5.819325936	9.96760982401608e-09	1.48703632374551e-07	9.36885465177025	CLN6	Down	8.00140897054378
8162449	-0.163440041	5.59607469737117	-4.54058012	6.87717492670537e-06	4.43544348489008e-05	3.10208062498582	ZNF484	Down	5.16258992887352
8075695	-0.16335137	6.42778922294775	-7.045059781	5.48289299815328e-12	1.54506491251881e-10	16.6459773103371	APOL3	Down	11.2609902295433
7990417	-0.163307169	9.98642944961622	-4.858139011	1.54153947313275e-06	1.23768108722753e-05	4.52650625550375	SCAMP2	Down	5.81204535011733
8075483	-0.163273386	7.62988139786126	-6.108348326	1.88856021451387e-09	3.24403480672373e-08	10.9764055877859	PIK3IP1	Down	8.72386916364863
8161114	-0.162986282	5.88182803791172	-6.633866782	7.74374967729896e-11	1.74801972427615e-09	14.0722799315473	GBA2	Down	10.111048694378
8049827	-0.162902368	6.75983566397837	-7.10329492	3.72964821660973e-12	1.08285375662713e-10	17.0209642264617	SEPTIN2	Down	11.428332129261
7963235	-0.162738005	5.70194779538199	-6.383660526	3.6400766164782e-10	7.18269580409417e-09	12.5708125825322	CSRNP2	Down	9.43888947520712
8091327	-0.162597638	6.07169935835496	-3.889552463	0.000112533346024728	0.000476374591443902	0.463345443931185	PLSCR1	Down	3.94871876778676
7992682	-0.162454669	5.96357319484324	-4.441120019	1.07927835009306e-05	6.46741988384465e-05	2.67430014411513	FLJ42627	Down	4.9668665346316
8103094	-0.162430001	5.67714127774955	-5.814624979	1.02353058486628e-08	1.52170762643137e-07	9.34327556586575	NR3C2	Down	7.98989917533641
8130408	-0.16242339	7.85305282521801	-7.457435814	3.39264101148256e-13	1.17962675169412e-11	19.3562252200197	IPCEF1	Down	12.469462092309
8025142	-0.162148281	6.71042837602883	-5.779220751	1.24892096532682e-08	1.82532974305308e-07	9.15122018410375	ARHGEF18	Down	7.9034650439385
7922174	-0.162116323	5.84792728571712	-3.774249105	0.000177671391476006	0.000698295537236827	0.036100897990563	F5	Down	3.75038249636097
8064485	-0.161930029	7.21982994565586	-5.704461809	1.89495279725226e-08	2.64832706170279e-07	8.7490973988164	SIRPG	Down	7.72240160371607
8083221	-0.161923573	8.77983714211172	-4.859927533	1.52823991776756e-06	1.22929223982366e-05	4.53477971784765	PBX2P1	Down	5.81580846069268
8092905	-0.161820499	5.57079825809009	-6.866354566	1.76045212718557e-11	4.41290078276779e-10	15.5114123658101	LSG1	Down	10.7543757804102
8113701	-0.161794372	6.86274889942883	-3.520051539	0.000466692054403606	0.00158836131484856	-0.862557375	8113701	Down	3.33096959306823
8093462	-0.161777934	7.37651110972433	-7.42137339	4.34895616333231e-13	1.48225490104405e-11	19.1141547476717	MAEA	Down	12.36161497
7924636	-0.161621628	7.76901664251171	-4.569629934	6.01935361835637e-06	3.99575721717375e-05	3.22868434270135	TMEM63A	Down	5.22045014247189
7972069	-0.161617618	7.48143857578017	-4.980582699	8.46487543801186e-07	7.37299201030063e-06	5.09935656396011	MYCBP2	Down	6.07237942822039
8087881	-0.161614378	6.58738145753874	-5.024497824	6.80634460278892e-07	6.08828936824158e-06	5.30798915452337	MIRLET7G	Down	6.16708606650953
7969129	-0.161598148	6.51331943394955	-5.66198313	2.39663238937865e-08	3.25964686019118e-07	8.52268105273523	PHF11	Down	7.62039857569012
7901804	-0.161518461	5.44402624298378	-5.740623081	1.54975505486307e-08	2.20520426371028e-07	8.94302604829278	PATJ	Down	7.8097369384282
7967210	-0.161043949	6.54583658981801	-5.108610908	4.46225241299919e-07	4.26112985130587e-06	5.71225627615512	LINC01089	Down	6.35044586693604
8108568	-0.161007737	8.00560131296757	-6.752613049	3.6526162187445e-11	8.65288726764665e-10	14.8020875843538	IK	Down	10.4373959568156
8140297	-0.160998673	8.14353441674234	-4.004171344	7.06534407122445e-05	0.000325103852327473	0.900107176609302	POM121C	Down	4.15086668383727
7974835	-0.160872731	8.64820012642161	-4.842075516	1.66609634503723e-06	1.32412431182083e-05	4.45232404424735	PRKCH	Down	5.77829988833847
7928171	-0.160835377	6.54777540377117	-5.068487042	5.46188147232478e-07	5.0425914278219e-06	5.51864879229614	SGPL1	Down	6.26265772866971
7952339	-0.160775223	5.48669376	-4.338461956	1.70326085372215e-05	9.59948911218697e-05	2.24202404506316	SNORD14C	Down	4.7687188349166
7953428	-0.160689176	7.75393460341442	-4.116764345	4.42311366555853e-05	0.000218946665545989	1.34079339298708	CD4	Down	4.35427189994974
7923453	-0.160578318	6.35794205735676	-5.2245289	2.46973661886559e-07	2.55660730666002e-06	6.27937787350915	KDM5B	Down	6.60734935891535
7901219	-0.160534128	5.45823117732515	-2.866501501	0.00468802542351995	0.011387279782257	-2.448182954	NSUN4	Down	2.32901004177143
8034873	-0.160350477	8.70031065869369	-3.05951546	0.00232341040248432	0.00620848091125575	-2.337511816	ADGRE2	Down	2.63387407053046
7987892	-0.160331945	7.03831230058198	-4.122786567	4.3123502471762e-05	0.00021432505003689	1.36468826105291	ZNF106	Down	4.36528597318343
8144931	-0.16026962	9.5243810043892	-5.472244406	6.72047728312185e-08	8.10498959613422e-07	7.52980850820685	ATP6V1B2	Down	7.1725998825912
7947991	-0.160066096	6.05340948081081	-5.476424107	6.57164062256658e-08	7.98130381526642e-07	7.55135384936001	NUP160	Down	7.18232619446153
8045398	-0.159978713	5.68942882193694	-5.731653789	1.62917737319086e-08	2.31059152780013e-07	8.89482331731508	RAB3GAP1	Down	7.78803163023752
7937735	-0.159891571	8.62850560780361	-4.37071004	1.47727372411101e-05	8.47540340852246e-05	2.37679944442803	LSP1	Down	4.83053902678897
8096635	-0.159795943	7.4091839509946	-4.732881908	2.80913582117897e-06	2.066824077306e-05	3.95405305944341	NFKB1	Down	5.55142726223575
8077528	-0.159604573	8.23276692293334	-4.007434517	6.97116749824744e-05	0.000322145644894896	0.912717043534448	SETD5	Down	4.15669448221964
8010983	-0.159396654	7.12973657144144	-4.11117948	4.5282467493364e-05	0.000223126124111587	1.31866322350008	ABR	Down	4.34406991597273
8007397	-0.159324678	7.00975586597657	-5.580261514	3.7500781236768e-08	4.81921366027795e-07	8.09133786146018	PSME3	Down	7.42595968471806
8060503	-0.159296473	5.42986312383063	-4.370816764	1.47657575983772e-05	8.47540340852246e-05	2.37724702860205	SNORD57	Down	4.83074426543755
8016546	-0.159138684	7.34761277882342	-5.244225366	2.23107786497152e-07	2.3433111363763e-06	6.37688810448575	ZNF652	Down	6.65148527250533
8044263	-0.15897198	5.42305267696937	-4.845618966	1.63781310360685e-06	1.3050595948157e-05	4.46866852015953	RANBP2	Down	5.78573565856048
8039692	-0.158703918	5.81293235476756	-3.491576683	0.000518179559891286	0.00173457389167025	-0.9594985	ZNF814	Down	3.28551972219061
8093039	-0.158661591	7.13970000525227	-5.146526178	3.68180300759831e-07	3.60774856074093e-06	5.89648268050022	SDHAP1	Down	6.4339394518455
7904853	-0.158588102	6.156451154	-5.064157072	5.58188537186699e-07	5.13057283426483e-06	5.4978387551426	GPR89A	Down	6.25321908631331
7981290	-0.158584956	7.15043109143784	-4.277092018	2.22768321278482e-05	0.000120058202149022	1.98811603402211	WARS1	Down	4.65214656786151
8090565	-0.158507558	6.76271145146666	-4.521997224	7.48614514444843e-06	4.76431369617123e-05	3.02148641529146	SNORA7B	Down	5.12574175686066
8014551	-0.158360916	7.73348536916217	-4.443987137	1.06547425959123e-05	6.40249793759941e-05	2.6865083186814	SYNRG	Down	4.97245703778697
7987405	-0.158342466	7.3742428780072	-4.648219129	4.18263238024145e-06	2.90627228161338e-05	3.57493674858857	RASGRP1	Down	5.37855030473531
8068866	-0.158317046	5.75550429115315	-7.775214188	3.65237937959369e-14	1.47170408365591e-12	21.5304398749813	PKNOX1	Down	13.4374241178007
8081740	-0.158298989	7.33287804188288	-4.730338542	2.84318252664734e-06	2.08298750444181e-05	3.94257197585128	ATP6V1A	Down	5.54619525857506
8008074	-0.158222178	7.18721014616216	-4.991110366	8.03490883017844e-07	7.03401206524149e-06	5.14921908054371	CDK5RAP3	Down	6.09501904668845
8127542	-0.158100404	6.69529842517478	-5.567799256	4.0131300517409e-08	5.11155397875359e-07	8.02605151729784	8127542	Down	7.39651676604781
8068214	-0.157926369	5.42879988087568	-2.638458326	0.00856089965215085	0.0192341421835583	-3.510990103	8068214	Down	2.06748059356651
8114658	-0.157901583	7.20749845727387	-3.98694391	7.58287070370907e-05	0.000343780725962583	0.833695965770915	DIAPH1	Down	4.12016634914919
7975725	-0.157746058	7.21288838786306	-4.11648244	4.42836432786133e-05	0.00021908081238754	1.33967565855319	YLPM1	Down	4.35375665629583
8099860	-0.157734563	5.93182247905946	-5.262861901	2.02593206462376e-07	2.14088384721209e-06	6.46945674610314	RFC1	Down	6.69337512188477
7907092	-0.157705371	7.09475625340901	-4.723012171	2.94349028986972e-06	2.14011102610005e-05	3.90953159276969	MPZL1	Down	5.53113739252141
8042637	-0.157660859	6.64551170761982	-3.346762801	0.000872644383745786	0.00271066733466855	-1.440831988	DYSF	Down	3.05916270204633
8166243	-0.157583871	7.36442459087207	-4.380511747	1.41447042556711e-05	8.15851403322085e-05	2.41794860877724	REPS2	Down	4.84940612855148
7972840	-0.157547722	6.40102992669369	-6.461733755	2.25756335647403e-10	4.69083586093387e-09	13.0340053530043	TUBGCP3	Down	9.64636005276154
7989195	-0.157351569	6.98493410497297	-4.72447811	2.92315101643634e-06	2.13071269777942e-05	3.91613888993467	7989195	Down	5.53414874745105
7944667	-0.157338574	9.42382145218378	-3.804875877	0.000157553214168026	0.000633962373201535	0.148395767780005	SORL1	Down	3.80257273256488
8142763	-0.157295713	6.72313950157838	-3.403271296	0.000713611179321295	0.00228181625446551	-1.255334047	8142763	Down	3.14653835498911
7934920	-0.156921843	5.97316275837657	-5.822310832	9.80118987158626e-09	1.47239826241617e-07	9.38510570814306	LIPA	Down	8.0087211974406
8079140	-0.156776107	7.5610360468973	-7.149390356	2.74429615392822e-12	8.2166894914316e-11	17.3196028292265	SNRK	Down	11.5615690230394
7984155	-0.156764435	7.20398692120001	-5.349692938	1.28766092179307e-07	1.4235256575156e-06	6.90466124936927	SNX1	Down	6.89019848416671
7967420	-0.156612016	6.59197476727927	-4.557089087	6.37626925420319e-06	4.16850415307006e-05	3.17393746411479	SBNO1	Down	5.19543335203451
7947681	-0.156577939	7.8026857449063	-3.583090539	0.000369242846570926	0.00130330784526447	-0.645267858	ARHGAP1	Down	3.43268790962432
8125360	-0.156448821	8.68000064847567	-4.826129153	1.79930882495206e-06	1.41527629354424e-05	4.37890601694896	PBX2	Down	5.74489429
8156263	-0.156229882	5.62935085027207	-5.777912249	1.25811698850915e-08	1.83565867883493e-07	9.14414192823417	SPIN1	Down	7.90027897327733
8001693	-0.15607235	8.18364753581981	-4.865203046	1.48965205400696e-06	1.20386782209016e-05	4.5591998145624	CNOT1	Down	5.82691516022619
7927874	-0.156070482	5.62970744693874	-2.932749488	0.00349766014840842	0.00885505679968462	-2.708510686	7927874	Down	2.4562223912099
7984952	-0.155616594	8.81288068539099	-4.191671038	3.2192901496693e-05	0.000165434677953506	1.64034110111399	C15orf39	Down	4.49223987925674
8064218	-0.155610179	6.31492564884505	-5.002634603	7.58842785571005e-07	6.68386245145942e-06	5.20391196362095	PRPF6	Down	6.11984819041708
8162706	-0.155562103	5.56148335333153	-6.502212645	1.75897735464473e-10	3.73587727317772e-09	13.2760633294902	TRMO	Down	9.75473975168304
7987248	-0.15543	7.71219038974055	-4.116342278	4.43097712470567e-05	0.000219084379279455	1.3391199559345	GOLGA8A	Down	4.35350049204461
7962085	-0.155414785	5.96873642204324	-4.787497041	2.1659441765571e-06	1.67056678304579e-05	4.20196474962566	IPO8	Down	5.66435274075116
7962869	-0.155285892	6.23022954563783	-4.694398861	3.36884907519981e-06	2.39091239304098e-05	3.78094433058723	DDX23	Down	5.47251844502247
7998940	-0.154814253	7.00814667405586	-4.316646687	1.87448016554207e-05	0.000104214329255121	2.15137955983514	MEFV	Down	4.72711915062318
8114455	-0.154699279	6.97026799993695	-3.841112371	0.000136526879449705	0.000564769729929793	0.282370998607022	HSPA9	Down	3.86478183618764
8101624	-0.154554601	5.88954367488829	-5.181609687	3.07849306004567e-07	3.07599602048364e-06	6.06805196157932	KLHL8	Down	6.5116618211166
8003846	-0.154457896	5.95074792218198	-5.475815035	6.59312828601989e-08	7.98532061201026e-07	7.54821331288989	8003846	Down	7.1809084738743
8116622	-0.154363754	7.19308647828108	-4.743104385	2.67620768601714e-06	1.99065297950055e-05	4.00025604635173	RIPK1	Down	5.57248018634843
8116494	-0.154327217	6.09188364435676	-4.040101199	6.09177097006384e-05	0.000288506021206286	1.03948470935217	ZFP62	Down	4.21525643302924
8137874	-0.153894236	6.26411873178559	-4.855464163	1.56163820898952e-06	1.25210904329369e-05	4.5141379887465	CARD11	Down	5.80641957355654
8015133	-0.153845812	7.02502284344865	-3.045900318	0.00242941086276816	0.006451743107376	-2.378086475	KRT23	Down	2.61449903095706
8054364	-0.153788183	5.76458715885765	-4.363577477	1.52464145134877e-05	8.70305431809461e-05	2.34690985715707	TGFBRAP1	Down	4.81683227697887
8087271	-0.153723596	6.96945280719459	-4.844206275	1.64903306301236e-06	1.31177233416564e-05	4.46215104100295	QRICH1	Down	5.78277063669031
8143733	-0.153710601	6.60424615144865	-4.754623249	2.53367449757299e-06	1.90744487268639e-05	4.05242846126216	ZNF767P	Down	5.59624917989774
7980891	-0.153541949	7.78062813725406	-5.97949204	3.99779611257098e-09	6.39573207397023e-08	10.2512462161663	TC2N	Down	8.39817935865294
8141459	-0.153276623	5.97311864165405	-5.746724756	1.49789392033799e-08	2.13846676739644e-07	8.97585587405367	GAL3ST4	Down	7.82451894193904
7944339	-0.153247757	6.30543696512252	-4.198717051	3.12373196334711e-05	0.000161293058203246	1.66877864055706	7944339	Down	4.50532623850581
8123494	-0.15319558	6.89683264673874	-5.415880501	9.07717493353762e-08	1.05231990374589e-06	7.24070926783499	FAM120B	Down	7.04204929483574
8070010	-0.153113397	6.26081363268649	-5.689169517	2.06249491573284e-08	2.85930766211645e-07	8.66741428806482	SYNJ1	Down	7.68560711335835
8129410	-0.152831494	7.1635371205081	-4.547640866	6.65848781045979e-06	4.31375960853454e-05	3.13278357667623	THEMIS	Down	5.17662439097113
7948192	-0.152489459	6.92666583361261	-5.517000932	5.28355098973902e-08	6.53659400064844e-07	7.76128389867786	SSRP1	Down	7.27707409699323
7962455	-0.152379067	6.54912009225046	-4.03070983	6.33316549246266e-05	0.000298257160248528	1.00294077879081	NELL2	Down	4.19837916323997
8040985	-0.152306844	5.68985117541442	-5.331015834	1.42025657043048e-07	1.55641761261832e-06	6.81050740260622	ZNF512	Down	6.84763319290083
7914235	-0.152266077	8.09097773016938	-5.438445656	8.05047583948725e-08	9.49647786099844e-07	7.35612672746412	SRSF4	Down	7.09417844902889
8033248	-0.152156698	6.7220735971045	-5.670251287	2.28979871306e-08	3.11926292301996e-07	8.56663327965103	TNFSF14	Down	7.6402026930529
8118945	-0.151801496	5.78156522950811	-6.522401533	1.55238409142482e-10	3.32782147028161e-09	13.3972746235494	PPARD	Down	9.80900081648717
7997099	-0.151552867	6.73694389005225	-4.24790308	2.52814868498844e-05	0.000133743718470278	1.86853960695805	SF3B3	Down	4.597197388
8112865	-0.151341305	7.17724211058739	-5.299350781	1.67588780679483e-07	1.79741051716316e-06	6.65155858074988	SERINC5	Down	6.77575505880887
8046306	-0.151256148	6.90657008396937	-4.755195655	2.52678559850215e-06	1.9045867321577e-05	4.0550241026071	GORASP2	Down	5.59743160704634
8078173	-0.151100741	7.27547323733694	-4.627906263	4.59762001144752e-06	3.16402852024836e-05	3.48491750387249	OXNAD1	Down	5.33746692557457
8100714	-0.151095652	7.77629871097118	-6.144551465	1.52613256342915e-09	2.68021203552943e-08	11.1825761806982	YTHDC1	Down	8.81640774091239
8116128	-0.151046538	6.26930669592072	-4.254568721	2.45630597138338e-05	0.000130423192064279	1.89577874683384	SIMC1P1	Down	4.60971753598086
8124691	-0.150965035	5.9167218444919	-3.898561394	0.000108535687087843	0.0004628601531941	0.497240074864999	POLR1HASP	Down	3.96442744009177
8060675	-0.150835703	6.4609260179045	-4.809394359	1.95012481956606e-06	1.52180328679802e-05	4.3020974131357	CDC25B	Down	5.70993759032266
8048489	-0.150821042	6.06842567885766	-6.863008738	1.79891020849421e-11	4.49623267473785e-10	15.4904040742466	ANKZF1	Down	10.7449905136576
8119423	-0.150750746	5.30805261661081	-3.215763396	0.0013762665786229	0.00397705988856075	-1.859372729	ADCY10P1	Down	2.86129743644084
7948744	-0.15068651	6.16509290354055	-4.364050744	1.52145400539387e-05	8.69416692412945e-05	2.34889171015783	GANAB	Down	4.81774117212972
8091048	-0.150552648	7.77896391857837	-4.482628644	8.95154872301125e-06	5.52931265318954e-05	2.85175888021077	COPB2	Down	5.04810182013991
8048926	-0.150470596	5.69597549957658	-4.523608654	7.43135503948197e-06	4.73618436847399e-05	3.02846305058198	SP140L	Down	5.1289319894004
8152477	-0.150441182	8.28342246136937	-5.844434425	8.64936575216136e-09	1.3130894521283e-07	9.50578570936547	RAD21	Down	8.06301573767223
8066905	-0.150331047	7.1879364764054	-4.69491537	3.36067167785026e-06	2.38707346607107e-05	3.78325910922539	ZNFX1	Down	5.47357391402943
8006573	-0.150027998	8.98650432575134	-3.958201935	8.5271519567874e-05	0.000376495808107413	0.72349848402308	TAF15	Down	4.06919599767036
8037003	-0.149974827	6.29123506848648	-4.630190451	4.54905160870934e-06	3.13310479408152e-05	3.49502199085866	8037003	Down	5.34207913609804
7915207	-0.149855707	7.12441769498018	-6.9901131	7.8684802312435e-12	2.16082500108321e-10	16.2945302749272	PABPC4	Down	11.1041091419639
8001410	-0.14965421	6.39138774330991	-5.80184988	1.09986683350017e-08	1.62399857966985e-07	9.27385544697941	AKTIP	Down	7.95865989391178
8091546	-0.149553042	7.4959248659964	-4.27433818	2.25450536495763e-05	0.000121241761626702	1.97680181819822	TMEM14EP	Down	4.6469487268827
8137131	-0.149417389	6.63003570897298	-3.560013953	0.000402460823226283	0.00140105760140502	-0.725238182	8137131	Down	3.39527638879854
7953100	-0.149385307	5.99906838425405	-4.93972558	1.03537942895318e-06	8.81350129897655e-06	4.90675579864645	FKBP4	Down	5.98490046788504
7915091	-0.149213572	7.51831663974955	-4.434647729	1.11107227625851e-05	6.62113077966629e-05	2.64676813357558	MTF1	Down	4.95425768889057
8143441	-0.149162369	5.6701590678018	-4.258982357	2.4098117179777e-05	0.000128478581982732	1.91383707924158	DENND11	Down	4.61801688814614
7958828	-0.14914626	6.65804699059459	-4.488301169	8.72462558400005e-06	5.40462977089313e-05	2.87612945774518	TRAFD1	Down	5.05925320165151
7975626	-0.148884535	6.88017457273154	-5.352883019	1.2662479397535e-07	1.40345192602757e-06	6.92077257113502	7975626	Down	6.89748124824917
8143307	-0.148884254	7.0656788876901	-4.070178495	5.37610362259553e-05	0.000259418811066823	1.157061546	HIPK2	Down	4.26953236899297
8135319	-0.148683596	5.94187694229009	-4.894353279	1.29279536053716e-06	1.06473489913199e-05	4.6945730587887	8135319	Down	5.88847021512203
8031815	-0.148492433	5.9305806018991	-4.829344407	1.77164901987091e-06	1.39898621779733e-05	4.39369132751236	ZNF776	Down	5.75162231169902
7941769	-0.148404571	7.46580591416036	-4.403780732	1.27544033365836e-05	7.47981225347288e-05	2.51597988451281	KDM2A	Down	4.89433985329804
8074647	-0.148313713	6.97146953855496	-4.310016454	1.92969551425215e-05	0.000106665156534591	2.12391494982156	PI4KA	Down	4.71451121270846
7970864	-0.148237973	6.26510663461802	-5.369775493	1.15849268443246e-07	1.30413608588265e-06	7.00623130462546	HSPH1	Down	6.93610670431738
7897482	-0.148110809	7.0122133696973	-5.360946421	1.21365202260862e-07	1.35385787722563e-06	6.96153491185453	PIK3CD	Down	6.91590581599882
8066848	-0.148067714	8.2326963514937	-4.05934704	5.62409727639445e-05	0.000270025561327112	1.11462503473048	PREX1	Down	4.24994717621086
7941563	-0.147699493	7.1046357037982	-3.362640201	0.000824916883001917	0.00258194492999112	-1.389013057	7941563	Down	3.08358980790111
8082827	-0.147350151	6.67516023578558	-5.746773844	1.49748363005326e-08	2.13846676739644e-07	8.9761201157168	CEP63	Down	7.82463791646212
7930996	-0.14730997	5.92202256405766	-6.752112418	3.66428934433715e-11	8.65675808663541e-10	14.7989876685192	WDR11	Down	10.4360102403296
8139840	-0.147216956	7.53269609189369	-3.990329091	7.47842087936959e-05	0.000339938973341086	0.846724391327328	ERV3-1	Down	4.12619009675814
7933145	-0.147176944	6.17804892818739	-3.18620641	0.00152208702188198	0.00431458132468386	-1.951582162	7933145	Down	2.81756051705115
8151254	-0.147121907	8.22628791747748	-4.24247273	2.588154375953e-05	0.000136415985231313	1.84637806018328	NCOA2	Down	4.58700982281594
8147469	-0.1470834	7.72120853065586	-5.676271568	2.21494092327046e-08	3.04143140428699e-07	8.59867206444683	CPQ	Down	7.65463785275459
8004431	-0.146961354	7.47081448008469	-3.243316291	0.00125207530787384	0.00367291855877081	-1.772676962	POLR2A	Down	2.9023695490725
8004867	-0.146853091	8.52982895947748	-4.32481995	1.80848980737022e-05	0.000101197972803072	2.18529020861839	NDEL1	Down	4.74268393457466
7984203	-0.14654259	6.93169892117657	-4.37368092	1.45796191291431e-05	8.38133705004009e-05	2.3892626021173	ZNF609	Down	4.83625382116701
8115234	-0.146249306	8.10008321424685	-4.59167816	5.43783409139724e-06	3.66618009148697e-05	3.32527367458024	ANXA6	Down	5.26457404689376
8100251	-0.146067242	6.72714046078738	-5.517554084	5.26781145575959e-08	6.52648537112284e-07	7.76415529937629	FRYL	Down	7.27836977759571
7999044	-0.145990265	8.8172710134973	-3.57473095	0.000380967560096152	0.00133975663568887	-0.67429443	CREBBP	Down	3.41911200351347
7985777	-0.145912783	7.79915629972252	-7.640855399	9.45535576367509e-14	3.57603213816536e-12	20.6022095119967	ISG20	Down	13.02432213
8074642	-0.145891349	5.40525961625946	-3.398843295	0.000725024049766454	0.00231208667941425	-1.269977242	8074642	Down	3.13964758721159
8158560	-0.145720015	6.70431269215676	-4.108976178	4.57037325438584e-05	0.00022481647788117	1.30994035471685	TOR1B	Down	4.34004833041141
8073733	-0.145639359	5.64265729074414	-5.720235151	1.73604086470657e-08	2.44605888502692e-07	8.83355415240544	NUP50	Down	7.76044005617123
8149590	-0.145616029	5.91559701336036	-3.294394218	0.00104887314003635	0.00315466797577028	-1.610076537	8149590	Down	2.9792770360332
7920114	-0.145596214	6.28164950494054	-5.276734992	1.885213581377e-07	1.99979484363247e-06	6.53855794447805	THEM4	Down	6.72463944017495
8010426	-0.145352796	7.68401449842884	-4.250251887	2.50260739079128e-05	0.000132555181393079	1.87813344245188	RNF213	Down	4.60160727719435
8060734	-0.145311627	7.87438476411532	-4.368887033	1.48924476258087e-05	8.53840265141947e-05	2.36915565033585	MIR103A2	Down	4.82703391856585
7941364	-0.145285703	6.81586901314054	-6.341470067	4.70289916243499e-10	9.03187070772315e-09	12.3225265402401	PCNX3	Down	9.32763433311179
7981242	-0.145225198	6.63874548325766	-5.723302679	1.7066803971213e-08	2.41653613536567e-07	8.85000297830917	BCL11B	Down	7.76784779977702
7914904	-0.14517288	7.44281179330991	-4.348009478	1.6331230565107e-05	9.27084931948106e-05	2.28182917699658	STK40	Down	4.7869810897581
8074925	-0.145113807	8.94050110257478	-4.259268331	2.40682835295179e-05	0.000128428718363263	1.91500773974825	GUSBP11	Down	4.61855488106854
7911038	-0.144624703	7.10576341674955	-5.831441091	9.30877666969399e-09	1.40331435704146e-07	9.43486050655426	ZBTB18	Down	8.03110738889082
7925318	-0.144577112	6.1932750916991	-2.837573936	0.00471106897678232	0.011423506140067	-2.977051641	7925318	Down	2.32688053702336
7919854	-0.144466276	5.93174130412793	-2.87284912	0.00422264932895314	0.0103944919108087	-2.878524225	7919854	Down	2.37441498317943
8110289	-0.144456058	6.86905439544144	-5.029255152	6.64679223098752e-07	5.9703426466464e-06	5.33069071033387	NSD1	Down	6.17738789642458
7956166	-0.144392344	7.5900950666054	-3.68590408	0.000250131567376719	0.000933716236142618	-0.282987387	ESYT1	Down	3.60183149550505
7931778	-0.14434021	6.45661696144685	-5.12988214	4.00660774568803e-07	3.86886658354623e-06	5.81545850763742	PITRM1	Down	6.39722317371951
8057744	-0.144303387	8.66340340853875	-4.697452755	3.32077601435901e-06	2.36849061801635e-05	3.79463404728092	STAT1	Down	5.47876041648486
7950197	-0.144296928	6.91541391011712	-4.324328951	1.81239062270241e-05	0.000101350482098332	2.18325137589729	ARAP1	Down	4.74174819352393
7944185	-0.144188757	8.97055247596037	-5.40038219	9.85481856448596e-08	1.13607086205297e-06	7.16168765554448	CD3G	Down	7.00635136703831
7911178	-0.144112572	5.49161595826847	-3.929366721	9.58574522659287e-05	0.000415993362299498	0.613700681492107	NLRP3	Down	4.01837411802681
7899029	-0.14404718	5.63266121011657	-3.919087818	0.000129698638822405	0.000539764171122394	0.802140437074984	MAN1C1	Down	3.88706458178038
8119034	-0.144023625	6.08693794127928	-4.604665636	5.12094856545149e-06	3.4879889004651e-05	3.3823710767062	BRPF3	Down	5.29064958617552
8070826	-0.144015269	9.16622779765765	-4.018563381	6.6588603522495e-05	0.000310784418515469	0.955795156978016	ITGB2	Down	4.17660009291394
7942551	-0.144005985	6.95951147313153	-3.257856364	0.00119080082294545	0.00352135648019842	-1.7266393	7942551	Down	2.92416087389049
8164607	-0.143977562	8.2487726223117	-3.996498584	7.29156052864154e-05	0.000332661301698778	0.870495551648164	FNBP1	Down	4.13717951469308
7910539	-0.143613598	5.71084793224685	-6.376744334	3.79655609121492e-10	7.44038708512414e-09	12.5300141955139	SPRTN	Down	9.42061017936958
8079742	-0.143482777	6.47143169498738	-2.678668631	0.00760947638157398	0.0173956826188527	-3.406211178	8079742	Down	2.11864522659564
7994826	-0.143325814	7.79927070362343	-3.469284292	0.000562142367922782	0.00186436678407621	-1.034865916	ITGAL	Down	3.2501536812759
8092095	-0.143161685	6.63826989585945	-3.79643606	0.000162871406922573	0.000649581689341491	0.117364690511586	TNIK	Down	3.78815515206777
8031196	-0.143108739	5.56328651316757	-3.954731217	8.64843976142118e-05	0.000380293197668204	0.710242629204215	LAIR2	Down	4.06306223520845
8162231	-0.143045198	6.51203768239279	-5.338393871	1.36636643065949e-07	1.50282879229295e-06	6.84766561358406	SEMA4D	Down	6.86443281641388
7957277	-0.142896416	6.12476970265586	-5.857593559	8.02801997874262e-09	1.22740454391308e-07	9.57775807407414	ZDHHC17	Down	8.09539155538649
8119993	-0.142871806	8.71308468078738	-4.036391302	6.18606694376177e-05	0.00029228742606059	1.02503908459265	HSP90AB1	Down	4.20858538450274
7966706	-0.14284812	8.09524290265765	-4.591730382	5.43652298479587e-06	3.66618009148697e-05	3.32550296438871	MED13L	Down	5.26467877149696
8017555	-0.142622024	6.89476876298019	-7.557745016	1.69200088759411e-13	6.20856325690385e-12	20.0345856841285	ERN1	Down	12.7715994134736
7924603	-0.142526551	8.61858498263603	-5.16523222	3.34715317754211e-07	3.31752894826961e-06	5.98782935243844	LBR	Down	6.47532441233924
8016239	-0.142520259	5.9584174853928	-3.44559044	0.00061267187419394	0.00200572117356657	-1.114464737	PLEKHM1	Down	3.21277205628097
8096116	-0.142497002	6.20664847712793	-4.193379895	3.19586204577077e-05	0.00016442672088712	1.64723388757397	GPAT3	Down	4.49541197593302
7944223	-0.142362987	7.37909661671532	-3.775276005	0.000176959286301184	0.00069644907611826	0.0398521263127467	KMT2A	Down	3.75212664193554
8075720	-0.142235923	6.12358779982703	-6.049711885	2.66103408613e-09	4.42974844106157e-08	10.6447407116359	APOL2	Down	8.57494956238083
8043945	-0.142231847	7.89893353025225	-4.51099077	7.87086521590426e-06	4.96129172198409e-05	2.97389604795976	MAP4K4	Down	5.1039775245864
8160332	-0.141870766	5.42904266290884	-3.688868555	0.000259520496860511	0.000963342765573905	-0.132909598	MLLT3	Down	3.5858283359971
8156538	-0.141824224	6.65400308675676	-4.205727998	3.03133557303279e-05	0.000157086578403015	1.69711912946972	SLC71A2	Down	4.51836598397238
8058477	-0.141594087	8.55015951201622	-5.754160295	1.43697723266512e-08	2.06517577954522e-07	9.01590432162885	KLF7	Down	7.84255011273302
8090630	-0.141568708	6.64460421388468	-4.781225373	2.23187982668545e-06	1.71071108848966e-05	4.17336296422673	TMCC1	Down	5.65132919325257
7976726	-0.141441698	8.19647566189011	-4.577531722	5.804398026945e-06	3.86198489092182e-05	3.2632511192752	EVL	Down	5.23624281419107
8075430	-0.141311881	5.63432334854494	-4.291537235	2.28501240401056e-05	0.000122687807968762	2.14472647667331	MORC2	Down	4.64111143805421
8168303	-0.141273965	6.3578006321946	-4.510608551	7.88456011496886e-06	4.96266874973551e-05	2.97224532047265	TAF1	Down	5.10322253124703
8049317	-0.141252825	6.92621352517657	-4.487928349	8.73936900975039e-06	5.40987645162079e-05	2.87452685115496	DGKD	Down	5.05851992268323
8079950	-0.141157523	9.94960153420901	-4.433748358	1.11556059134121e-05	6.64328658780056e-05	2.64294532324982	GNAI2	Down	4.9525068361641
8119078	-0.141022819	5.59000963283604	-3.754804651	0.000191675900869009	0.000745185434262158	-0.034745981	8119078	Down	3.71743248690037
7923233	-0.140959229	6.25785041738198	-5.363183236	1.19944131878408e-07	1.34147632838847e-06	6.97285232413753	KIF21B	Down	6.92102099450871
8152988	-0.140911116	8.83213602904685	-5.031248379	6.5810226565806e-07	5.92360734527083e-06	5.3402080429365	SLA	Down	6.18170661404562
8112961	-0.140901636	7.47430748286126	-6.056949762	2.55113060142539e-09	4.26325565428122e-08	10.6855288214711	RPS23	Down	8.59326730774595
8014037	-0.140889008	8.59803756820361	-6.109318754	1.87782982443509e-09	3.23521920702216e-08	10.981918130988	CRLF3	Down	8.72634376758509
8124726	-0.1408109	5.79645440263424	-5.384885603	1.06968639749189e-07	1.22009336052547e-06	7.08287857858264	TRIM26	Down	6.97074352680195
8043791	-0.140804106	7.52772169171351	-3.628034929	0.000311793243199896	0.00112634819275773	-0.488100933	INPP4A	Down	3.50613330054165
7970602	-0.140803494	8.11764723175856	-3.896250036	0.000109548327725024	0.000465566895008814	0.488536892120409	PARP4	Down	3.96039424763625
8133275	-0.140796349	7.75366923333514	-3.961213609	8.42321359057032e-05	0.000372861246362874	0.735009996332662	POM121	Down	4.07452218660159
8148501	-0.140792894	7.04102655521442	-5.136256712	3.87906073873914e-07	3.76679512952112e-06	5.84646212458109	PTP4A3	Down	6.41127342011824
7934459	-0.140754143	7.09106546973874	-4.962529533	9.25442401502288e-07	7.98008982815423e-06	5.01407486235401	NDST2	Down	6.03365060607169
7995655	-0.140720647	5.84213568908288	-5.27696727	1.88294010987662e-07	1.99979484363247e-06	6.53971631378366	FTO	Down	6.72516349324077
8163023	-0.140617571	5.87319618327568	-5.349721254	1.2874693212229e-07	1.4235256575156e-06	6.90480421750994	ELP1	Down	6.89026311085558
8037742	-0.140365971	6.87960790391531	-3.177253572	0.00156899490441482	0.00442717377642965	-1.979350543	PGLYRP1	Down	2.80437846685801
8002758	-0.140363182	5.16979728685969	-3.069361332	0.00229322023807761	0.00613969843404624	-2.156192884	8002758	Down	2.63955423415419
7978932	-0.140232699	8.0888292979892	-5.460238817	7.16642935464788e-08	8.57089047505251e-07	7.46800471789396	SOS2	Down	7.14469717596778
7956894	-0.139908719	6.30113323792072	-4.840591856	1.67807796210457e-06	1.33119284887099e-05	4.44548379565756	HELB	Down	5.77518786607866
7930422	-0.139710621	7.0388758670991	-5.321064742	1.49621566367065e-07	1.62492036118791e-06	6.76046388866273	SMC3	Down	6.82500580300122
7992828	-0.139705852	7.92230764914594	-4.403525142	1.27689387238622e-05	7.4800651233603e-05	2.51490046608339	IL32	Down	4.89384519713938
7934255	-0.139684248	6.36561232877657	-5.321881135	1.48983843714947e-07	1.62003491091298e-06	6.7645663104667	MICU1	Down	6.82686082531849
8096385	-0.139632393	8.56912015247027	-5.143481884	3.73924298565816e-07	3.65158462801023e-06	5.88164505354389	HERC3	Down	6.42721631235267
8180316	-0.139588137	6.79626078115496	-4.986270091	8.2299071045449e-07	7.1974126736806e-06	5.12628198807494	TGIF1	Down	6.08460506687901
7899753	-0.139575424	7.54507836511892	-6.948453947	1.03318306246096e-11	2.76681290298164e-10	16.0296085396601	LCK	Down	10.985822722069
8090018	-0.139553743	7.1538643035982	-3.425276063	0.000659336723820499	0.00213178124090895	-1.18229419	PARP9	Down	3.18089273419346
8114861	-0.139437047	6.64903356066486	-4.001467121	7.14430230848364e-05	0.000327798156125666	0.889664600388088	LARS1	Down	4.14604017672191
8011077	-0.139423417	6.83197438977839	-4.11089472	4.53367042350354e-05	0.000223138356517529	1.31753561256854	PITPNA	Down	4.34355005422631
8129390	-0.139366663	7.24101952374595	-2.829089038	0.00483595416125199	0.0116742532845677	-3.000574498	8129390	Down	2.31551782435586
8129522	-0.139073539	6.6046798871027	-6.473499934	2.09987660935243e-10	4.38431864466006e-09	13.1042315981372	MED23	Down	9.67780622405263
8097417	-0.138985322	6.63954537094594	-6.567802666	1.17077866364794e-10	2.56038604413238e-09	13.6710321349713	JADE1	Down	9.93152520077907
8088090	-0.138951051	6.32964270266306	-3.192699384	0.00148888150873238	0.00423996870865234	-1.931396248	RFT1	Down	2.8271398638001
8154059	-0.138883589	7.40555591517658	-4.399317172	1.3010536591793e-05	7.59579262227696e-05	2.49713755076229	SMARCA2	Down	4.88570479152073
7903592	-0.138794203	7.29823676311351	-2.345505564	0.0193505059474077	0.0386159251989115	-4.227598386	ELAPOR1	Down	1.71330767522932
8153175	-0.138758187	6.91849222826667	-5.221818177	2.5044586304797e-07	2.5832472213668e-06	6.26598405787876	TRAPPC9	Down	6.60128613774279
8105144	-0.138550576	6.09454991316216	-3.992686811	7.40648091211944e-05	0.000337024194750427	0.855804635082347	8105144	Down	4.13038809208418
8101657	-0.138540482	6.19708058835856	-4.290789961	2.09872948728415e-05	0.000114758049263483	2.04449573039289	8101657	Down	4.67804353557234
8066983	-0.138298553	5.41484136996937	-4.470182929	9.46940532582497e-06	5.78075469129507e-05	2.79838942087448	8066983	Down	5.02367729362841
7914791	-0.138104418	8.51718497063604	-4.093287724	4.88128551650362e-05	0.000237834298526923	1.24795700944872	SFPQ	Down	4.31146578881644
8003773	-0.137963277	5.94198760905586	-4.796229376	2.07725512340031e-06	1.60935947251401e-05	4.24184581756594	RAP1GAP2	Down	5.6825101612017
8018823	-0.137746525	6.11022449218198	-6.098241577	2.00393602814149e-09	3.42855959735398e-08	10.9190393721502	TMC6	Down	8.69811614661148
8126018	-0.137650109	8.72973708850811	-4.313310369	1.9020730498664e-05	0.000105680257145605	2.13755449784724	STK38	Down	4.72077280782728
7971482	-0.137634829	8.20743626437838	-2.858413446	0.0044166709774946	0.010810375770348	-2.918987491	7971482	Down	2.35490495255977
8047565	-0.137511017	7.46584846568109	-4.768740876	2.36893195570364e-06	1.80293912215644e-05	4.11653047287738	FAM117B	Down	5.62544741360684
8009353	-0.137412659	7.25411626854775	-5.620554952	3.00930922166959e-08	3.9860635051393e-07	8.30331582677403	PITPNC1	Down	7.521533184
8064451	-0.137374667	7.67170276928469	-3.053922438	0.002366430009704	0.00630584857035772	-2.354200827	SIRPB2	Down	2.62590633583949
8045846	-0.137347569	6.09167259621262	-3.155277596	0.00168985235995017	0.00472349556559979	-2.047192395	8045846	Down	2.77215123743359
8113881	-0.137209604	7.49068662292433	-5.672423085	2.26251436193094e-08	3.08697173147634e-07	8.57818768621084	RAPGEF6	Down	7.64540865531058
8017829	-0.137037792	5.26851395783424	-3.210385669	0.00140179692283145	0.00404000496844103	-1.876210766	8017829	Down	2.85331489769731
8108330	-0.136836883	7.93891511021803	-3.973757779	8.00306582455262e-05	0.000357691569111285	0.783046506620195	KDM3B	Down	4.09674361105526
8102619	-0.136821108	8.57015474281441	-3.207371289	0.00141629827252516	0.00407344219108427	-1.885637128	ANXA5	Down	2.84884527456259
8090637	-0.136712657	5.64852131208288	-5.110843664	4.41216585965159e-07	4.2226532972004e-06	5.72307067582529	8090637	Down	6.35534817017166
8180359	-0.136519988	6.4841413049892	-4.585068117	5.60625960775954e-06	3.75040935591237e-05	3.2962710356921	PDE4DIP	Down	5.25132679533654
7898448	-0.13628495	6.27984258823423	-3.379182417	0.000777782005822458	0.00245491004253553	-1.334773984	PADI4	Down	3.10914210858173
8128956	-0.136157616	7.720320629	-3.699113887	0.000237763360967901	0.000894127109300573	-0.235732774	FYN	Down	3.62385506878974
8123044	-0.136101904	5.66638462067928	-4.416753626	1.20370752292971e-05	7.12882552899921e-05	2.57084435330604	TULP4	Down	4.91947902521131
7955787	-0.136089315	8.25978393045405	-4.568500167	6.05070441541422e-06	4.01347878262437e-05	3.22374664506072	SP1	Down	5.21819406238571
7989128	-0.136085371	7.79049727635676	-6.73045278	4.2059362101638e-11	9.8822310463876e-10	14.6650573990044	CNOT6L	Down	10.3761373183791
7979824	-0.135750316	9.17480644568288	-3.828408645	0.000143576709644207	0.00058899237262702	0.235265096154663	ACTN1	Down	3.84291600364074
7991126	-0.135729759	6.94408865499821	-6.456733277	2.3280376760963e-10	4.80255236387044e-09	13.0041933311521	WDR73	Down	9.63300999550483
8037374	-0.135603962	8.8539556026072	-4.267510274	2.32234435689928e-05	0.000124537160382727	1.94877860053145	PLAUR	Down	4.63407338269701
7904726	-0.135308105	11.7272923675748	-5.96888392	4.2498770501826e-09	6.74892998226972e-08	10.1921516294976	TXNIP	Down	8.37162363399666
8015590	-0.13522606	8.26602419763604	-4.604243139	5.13097222567091e-06	3.49205789281455e-05	3.38051128582228	STAT5B	Down	5.28980033620614
7905058	-0.135134496	6.19106240595676	-3.995715108	7.31504245576888e-05	0.000333391179154836	0.867474881542733	LINC01145	Down	4.13578314892997
7946478	-0.134936374	7.81879488076037	-4.88777863	1.33487428128422e-06	1.09208927206014e-05	4.66397570293263	DENND5A	Down	5.87455963431103
7925996	-0.134756289	5.59554533095506	-4.346044922	1.80701219432515e-05	0.000101180949036791	2.36584637964514	FBH1	Down	4.74303891666416
7962516	-0.134672671	8.52222748968469	-5.008098395	7.38521327919202e-07	6.52486619943369e-06	5.22988283471629	SLC38A1	Down	6.13163695808545
8040090	-0.134644597	5.60432625461441	-4.367147803	1.50075207417264e-05	8.59866121966156e-05	2.3618659057511	RNF144A	Down	4.82369104773813
7921752	-0.134523376	8.38104102356577	-4.154438038	3.77226400061353e-05	0.000190223581738541	1.49081414345967	ARHGAP30	Down	4.42339792091945
8116760	-0.134521566	5.90579259918558	-4.418857181	1.19244604948658e-05	7.06698438812565e-05	2.57975479768511	RIOK1	Down	4.9235612608751
8081465	-0.134325177	6.86982996416757	-4.120405448	4.35582576831692e-05	0.000216236531952774	1.35523657239414	BBX	Down	4.36092950021375
8015607	-0.134282958	8.62315723588288	-3.635045617	0.000303627387482157	0.00110192717266778	-0.463416668	STAT3	Down	3.51765905723004
8158829	-0.134262003	6.51124016645225	-4.124282018	4.28525699768504e-05	0.000213347408146871	1.37062697557869	PRRC2B	Down	4.3680231272228
7897527	-0.134149794	7.11644817582162	-4.505618064	8.06547835891259e-06	5.06176272845002e-05	2.95070434956798	UBE4B	Down	5.0933698697536
7976876	-0.13409946	6.42935079873333	-3.476143608	0.000548257341357667	0.00182674770267665	-1.011724753	DYNC1H1	Down	3.26101554425641
7932041	-0.134080352	6.48519983872973	-5.119567378	4.22163246069964e-07	4.05380141521303e-06	5.7653653844119	UPF2	Down	6.37451957946943
7946680	-0.133970721	5.97965167480181	-5.54301111	4.5907396938481e-08	5.7874193538088e-07	7.89658118172828	BTBD10	Down	7.33811733209358
8157534	-0.133964635	6.53399587773154	-4.317263092	1.86942423298445e-05	0.000104122190851223	2.15393491726123	CNTRL	Down	4.72829213193451
7986049	-0.13396036	6.98023655170631	-4.845458861	1.63908099406865e-06	1.3050595948157e-05	4.46792978401207	CRTC3	Down	5.78539958553384
8077103	-0.13387295	7.29919228275856	-5.141848853	3.77041151246543e-07	3.66955513227872e-06	5.87368908685342	TYMP	Down	6.42361124718419
8156373	-0.133848709	7.58636939091351	-5.376041804	1.12082810759452e-07	1.26503936803501e-06	7.03799414004708	FGD3	Down	6.95046098655514
7985695	-0.133424458	7.89749059458918	-3.4872328	0.000526485663238439	0.00175964568763762	-0.974220792	AKAP13	Down	3.27861345061564
8059854	-0.133348846	8.2207566632955	-5.006936881	7.4279685434703e-07	6.54922011762212e-06	5.22435967955346	ARL4C	Down	6.12912994411187
7928705	-0.133305198	7.70147644077658	-4.288319194	2.12145013943615e-05	0.000115560736275161	2.0343137710253	TSPAN14	Down	4.67336717102544
7932796	-0.133243497	6.71330460532432	-4.173228595	3.48276699839627e-05	0.000177314288057438	1.56612006753587	SVIL	Down	4.45807557943083
8004671	-0.133192629	7.93088385920721	-3.676082482	0.000259716900908023	0.000963656986458642	-0.318017253	KDM6B	Down	3.58549978802081
7948332	-0.133119384	7.81885723095315	-5.219242693	2.53788609122018e-07	2.61114825476462e-06	6.25326429862949	LPXN	Down	6.59552787438658
8011884	-0.132994232	7.54125323687027	-5.203169264	2.75648007344783e-07	2.80958955949653e-06	6.17400961400871	NLRP1	Down	6.55964514268151
8119076	-0.132985617	6.84357712445045	-3.302512787	0.00101954666138543	0.00308475468811457	-1.584007004	8119076	Down	2.99159289316345
8097148	-0.132872527	6.96574840982883	-5.268649652	1.96602971599489e-07	2.0801318087146e-06	6.49826525609701	BLTP1	Down	6.70640992221341
8093086	-0.132825831	6.91232753563783	-4.658984092	3.97754677662303e-06	2.77944780022856e-05	3.62279095946408	PCYT1A	Down	5.40038470427477
8006690	-0.132793688	7.32862618499279	-4.507276285	8.00492655789335e-06	5.03108467264682e-05	2.95785944712723	AATF	Down	5.09664264821039
8083094	-0.132696758	6.54178824186126	-5.63311044	2.80910688829989e-08	3.75549282136588e-07	8.36964642813497	RASA2	Down	7.55143173530336
7987279	-0.13265721	7.77776837627028	-3.453909201	0.000594467184061694	0.00195428537101181	-1.086577605	GOLGA8B	Down	3.22587211442508
7919825	-0.132612627	7.24840822337477	-4.409517544	1.24322853467967e-05	7.33768627963231e-05	2.54022323850966	ARNT	Down	4.90544903046746
7914296	-0.132592316	7.928503904	-4.292348862	2.08451388248453e-05	0.000114197987348565	2.05092273772639	PUM1	Down	4.68099520820554
7939368	-0.132582779	5.67842589532072	-4.320933854	1.8395842624873e-05	0.000102664434763393	2.16915942347305	TRIM44	Down	4.73528031444055
8012197	-0.132581739	6.3810461554018	-5.249923207	2.16631119829609e-07	2.28084266946363e-06	6.40515804099172	PLSCR3	Down	6.66427915528466
8075423	-0.132554472	6.5587516519027	-6.057587228	2.54166619321307e-09	4.25866594364171e-08	10.6891232243568	DUSP18	Down	8.59488148759984
7922646	-0.13254544	5.92443019808109	-4.224963543	2.79101896137286e-05	0.000146126026131865	1.77510306336379	TOR1AIP2	Down	4.55423721303067
8154866	-0.132527733	5.69439303962522	-2.544617814	0.0112079465132926	0.024185716412443	-3.749501492	8154866	Down	1.95047395026308
8153959	-0.132310202	9.02852098047567	-3.787343369	0.000168790299468184	0.000669024313978611	0.0840063510589326	DOCK8	Down	3.7726525162915
8063873	-0.132209405	7.02316251827568	-4.339131402	1.69825060495468e-05	9.57751142349523e-05	2.24481240636861	OSBPL2	Down	4.76999822203184
8158544	-0.132061362	5.55356708571166	-3.28300266	0.00125227653517177	0.00367291855877081	-1.267076463	NTMT1	Down	2.90229975703786
7898276	-0.132050501	8.562939735	-6.458229659	2.30672549310514e-10	4.77795057124111e-09	13.013112433849	7898276	Down	9.63700408468262
8013222	-0.131890581	6.01975015896937	-4.653384168	4.08299534923489e-06	2.84391509664398e-05	3.5978844664291	TOP3A	Down	5.38902111476296
8103975	-0.131882023	6.37863051416216	-2.697024639	0.00720763850223406	0.0165781453200225	-3.35786623	SLED1	Down	2.14220700344159
8092392	-0.131880712	7.55487095255495	-5.198718119	2.82016929070674e-07	2.86772639077408e-06	6.15210113594436	KLHL6	Down	6.54972482082496
8000823	-0.131839887	9.80952370181442	-4.485810799	8.82356295527205e-06	5.45807628144268e-05	2.86542668082327	SMG1P5	Down	5.05435601131291
7930880	-0.131824091	5.79410679636577	-3.633596733	0.000305298365666947	0.00110612933073365	-0.468521836	7930880	Down	3.51527552057434
8064375	-0.131734013	6.57018736411532	-3.602334737	0.000343525142689945	0.00122405673777496	-0.57820127	SRXN1	Down	3.46404147132088
7950578	-0.131724701	8.95398565084324	-4.156099558	3.74577013653901e-05	0.00018910875812281	1.49746006593452	PAK1	Down	4.4264588771198
7952557	-0.131698094	7.48445171339279	-4.43820862	1.09347076275746e-05	6.53883383304966e-05	2.66191092481833	SRPRA	Down	4.96119282464541
7993433	-0.13153778	6.08336717214776	-5.365620658	1.18413994882891e-07	1.32608295827944e-06	6.98518956600616	PDXDC1	Down	6.92659696702831
7996772	-0.131366545	6.61078770505946	-4.544555043	6.75322935560124e-06	4.37185410911032e-05	3.11935973404781	SLC7A6	Down	5.17048850036415
7919749	-0.131293192	7.13595237284505	-2.299158636	0.0218643883537399	0.042922507866697	-4.333410517	7919749	Down	1.66026266733861
8054804	-0.131289291	6.67501876741261	-4.407365002	1.25522259184604e-05	7.39329536167242e-05	2.53112330357545	CCDC93	Down	4.90127925279765
8119408	-0.131222112	6.94729255101622	-6.33298392	4.950741377851e-10	9.45553660595383e-09	12.2727583593427	NFYA	Down	9.30532976021787
8171684	-0.131189516	8.7496208053946	-3.060161234	0.00231848985179216	0.00619917457116397	-2.335582991	SH3KBP1	Down	2.63479480070426
7939424	-0.131166122	7.00642016384865	-4.363520171	1.52502784119691e-05	8.70305431809461e-05	2.34666989502838	API5	Down	4.81672222768256
7974851	-0.131155301	7.89085512842703	-5.454823778	7.37685569860959e-08	8.78599816147935e-07	7.44016840937089	HIF1A	Down	7.13212871185279
8062908	-0.131056934	9.60759990721082	-5.100466728	4.64965122247528e-07	4.40592774630817e-06	5.67284620333555	STK4	Down	6.33257962298861
8125941	-0.130887784	6.95299332787748	-5.388593585	1.04892434609252e-07	1.20117857056518e-06	7.10171725029885	SRPK1	Down	6.97925583426536
8167069	-0.130845985	7.29711509810811	-4.069040292	5.40166671574515e-05	0.000260360939574457	1.15259717595927	UBA1	Down	4.26747221540552
8093112	-0.130838724	6.37058870996576	-3.86639706	0.000123457018003081	0.000516781488466295	0.376567728447628	UBXN7	Down	3.9084842172478
8049199	-0.130686088	6.45122488011712	-4.25807478	2.41930324297743e-05	0.000128855169019113	1.91012230518252	GIGYF2	Down	4.61630969240795
8112139	-0.130680193	7.00360323669369	-4.553970622	6.46812452339391e-06	4.20690233885202e-05	3.16034551267138	IL6ST	Down	5.18922162771086
8139055	-0.130651119	6.47031206318377	-3.727258247	0.000213305033716296	0.000816352390075284	-0.134517337	8139055	Down	3.67099889565504
7962951	-0.130575085	6.782360925	-3.754805788	0.000191675052488279	0.000745185434262158	-0.034741849	KMT2D	Down	3.71743440914455
8064464	-0.130549001	6.28731407384145	-3.934720748	9.38022417676741e-05	0.000408513500385179	0.6340301949269	SIRPD	Down	4.02778678234912
8064302	-0.130370659	7.34026093106307	-4.748643581	2.6067289747871e-06	1.94781836651552e-05	4.0253301807601	PCMTD2	Down	5.58390412068176
8172088	-0.130367755	5.96903069423784	-4.304133543	1.9799847583659e-05	0.000108956021514928	2.09957904549596	BCOR	Down	4.70333815286123
7970162	-0.130350348	7.18537511908289	-3.196508315	0.0014697151300293	0.00419369740775734	-1.919536284	ATP11A	Down	2.83276683494259
7986010	-0.130259385	9.50811565093693	-3.250305831	0.00122226466156344	0.00360204654021241	-1.750570995	IQGAP1	Down	2.91283474449333
8050875	-0.130141347	7.52701772142522	-3.774417574	0.00017755438169028	0.000698153868360821	0.0367162414093034	ASXL2	Down	3.75066860570295
7915130	-0.130040516	6.99918568141081	-4.747521655	2.62065971677116e-06	1.95653235824396e-05	4.02024940828348	SF3A3	Down	5.58158936696744
8025697	-0.129975349	6.79793323441983	-4.113954832	4.47570817174993e-05	0.000220916036433885	1.32965709392312	ILF3	Down	4.34913823839267
8117020	-0.129878223	8.10637341001802	-5.07950492	5.16766410858578e-07	4.82158297619428e-06	5.57167429894067	MYLIP	Down	6.28670572266941
7993281	-0.129802722	7.06014144939099	-3.067511364	0.00226315505027729	0.00607004230125694	-2.313601585	SNX29	Down	2.64528569121844
7980189	-0.129717931	7.0926027616901	-3.93096923	9.52378806370477e-05	0.00041392955883733	0.61978274638995	AREL1	Down	4.02119027767157
8081375	-0.129568904	5.6644720714045	-4.791471688	2.42707600002398e-06	1.83584880247428e-05	4.26581180752881	NXPE3	Down	5.61491662421431
8022996	-0.129447284	5.71575412019099	-4.593743562	5.38621066251935e-06	3.63969856094746e-05	3.33434390306629	EPG5	Down	5.26871666470458
8059413	-0.129409385	7.9774068335946	-3.696893422	0.000239801313955581	0.000900220605241175	-0.243687154	DOCK10	Down	3.62014844157873
8020806	-0.129302699	6.05341576310812	-4.342541871	1.67294391388325e-05	9.46574499305466e-05	2.2590238560665	RNF125	Down	4.77651861869051
8137054	-0.12925472	6.49859579098198	-4.728289777	2.87089664464063e-06	2.09972364433725e-05	3.93332772060135	CUL1	Down	5.54198244228936
7987840	-0.129240691	7.30152904414955	-3.750996541	0.000194537718336959	0.000753593326693441	-0.048580312	VPS39	Down	3.71099618211469
7907790	-0.129126372	7.08837295852072	-4.825993506	1.80048485911867e-06	1.41527629354424e-05	4.3782824414255	CEP350	Down	5.74461052640537
7961365	-0.129121694	6.08240761472793	-3.131688837	0.00182909228723115	0.00505879799734363	-2.119507554	MANSC1	Down	2.7377643815525
8172914	-0.129110414	6.76451314883423	-3.689565761	0.000246643879838251	0.000923094694377273	-0.269904805	HUWE1	Down	3.60792965654667
8101324	-0.128968463	8.9487845612018	-4.092905958	4.88909627271245e-05	0.000237915785325053	1.24645147461339	HNRNPD	Down	4.3107714108245
7949545	-0.128917626	5.6719728784973	-5.304795035	1.6289676145851e-07	1.75582346757092e-06	6.67882620019948	EIF1AD	Down	6.7880875497902
8024936	-0.128880429	7.34131911505046	-3.296210426	0.00104224534715215	0.0031402102126111	-1.604249868	SAFB	Down	2.98203003499817
8056837	-0.128856372	6.61005143327388	-5.159114104	3.45322740064602e-07	3.40310627151664e-06	5.95791981395626	GPR155	Down	6.46177482171022
7916862	-0.128815179	7.46244519355316	-2.496467288	0.0128310156255657	0.0271180999360915	-3.868609016	WLS	Down	1.89173896614091
8079149	-0.128725758	6.54297030115316	-4.402398068	1.28332247605157e-05	7.5126203061729e-05	2.51014124395068	8079149	Down	4.89166419945337
7938035	-0.128600912	8.34414582744144	-4.217755644	2.87886068241928e-05	0.000150177953203276	1.74584201157612	TRIM22	Down	4.54077935155837
7904254	-0.128456577	8.48212996787207	-3.533157738	0.000444638648564463	0.00152571391427432	-0.817685012	ATP1A1	Down	3.35199279056016
8170443	-0.12844697	5.90376895838018	-5.226810117	2.44087793421304e-07	2.52977048398065e-06	6.2906543564097	MTMR1	Down	6.6124539386587
8104621	-0.128370001	8.75095093173153	-4.731940044	2.82169806604484e-06	2.07411328297402e-05	3.94980070179975	GUSBP1	Down	5.54948945949238
7930031	-0.128323206	6.17096301125224	-3.884779211	0.000114707494266748	0.000484626517913851	0.445416947259991	GBF1	Down	3.94040820709986
7986442	-0.128311582	5.94069428949008	-3.206600424	0.00142002888879102	0.00408163636934832	-1.888046352	7986442	Down	2.84770282032475
7906128	-0.128213993	7.20698323834955	-3.452595413	0.000597308289963936	0.00196212928927962	-1.090986123	SLC25A44	Down	3.22380145769457
7993467	-0.128194252	6.84249474074595	-4.492579628	8.55712800381799e-06	5.32357673125558e-05	2.89452973364862	NDE1	Down	5.06767197146565
7898278	-0.128147904	7.29910906308649	-3.532181526	0.000446247065237955	0.00153049375272388	-0.821032813	SPEN	Down	3.35042462702575
8109062	-0.128044307	6.77352213774955	-5.498729008	5.82993923389614e-08	7.14084744515432e-07	7.6665795620945	FBXO38	Down	7.23433597191699
7906576	-0.128023115	6.7553326285928	-4.837062736	1.70691274123733e-06	1.35034023556784e-05	4.42922092062149	NCSTN	Down	5.76778867980369
8015460	-0.12799186	6.84097662909189	-3.815773442	0.00015092847835984	0.000611586592526737	0.188560090142299	ACLY	Down	3.82122880642975
7969881	-0.127982261	7.38453149705045	-4.873948335	1.42774485429169e-06	1.16365254050636e-05	4.59973490279829	TPP2	Down	5.84534939639292
7947917	-0.127909822	5.70821238952973	-7.436933991	3.90751295939056e-13	1.34240973102888e-11	19.2184882058558	KBTBD4	Down	12.408099572955
8174893	-0.1278522	6.23308596466126	-4.590555677	5.46608868633314e-06	3.67660551811628e-05	3.32034587149266	THOC2	Down	5.26232332623417
8072710	-0.127776008	6.15033116886126	-4.922930513	1.12429996093631e-06	9.44916039293745e-06	4.82800489138659	APOL6	Down	5.94911780442549
8148476	-0.12776868	7.88717256757117	-3.705701838	0.00023181237801314	0.000875566419451294	-0.212105987	DENND3	Down	3.63486337786648
8005555	-0.127747737	6.44839775812613	-3.297234798	0.00103852432101734	0.0031322823435231	-1.600962167	GRAPL-AS1	Down	2.98358332834415
7981111	-0.127707159	8.42014461843243	-4.382941986	1.39929860623119e-05	8.08522091738795e-05	2.42816445135211	DICER1	Down	4.85408959844563
7964413	-0.127705517	6.83851070424325	-3.829106998	0.000143180399230305	0.000588206089834643	0.237850775229453	R3HDM2	Down	3.84411643097199
7941478	-0.127697347	5.65142542427747	-4.262009003	2.37841491100806e-05	0.000127227492417013	1.92623069211386	SART1	Down	4.6237123810701
7935647	-0.12768451	5.95747129495135	-4.587954609	5.53210419905766e-06	3.71232175163224e-05	3.30893122772333	COX15	Down	5.25710964840192
8139458	-0.127673132	6.50265981081802	-4.009707027	6.90628662244478e-05	0.000320004887401082	0.921504421856156	8139458	Down	4.16075540166524
8018600	-0.12766301	6.23180830317298	-3.963532421	8.34400635040547e-05	0.000369879990505136	0.743878817966682	SRP68	Down	4.0786253740512
8113006	-0.127624581	6.51375248107027	-3.95147307	8.76378489739314e-05	0.000384385133114044	0.697808653081641	8113006	Down	4.0573082905159
7919950	-0.127590968	6.4842771783964	-4.659839235	3.96167626670736e-06	2.77060295602738e-05	3.62659677234567	PI4KB	Down	5.4021210162601
8066716	-0.127548177	6.55631083374775	-3.499432995	0.000503467423847604	0.00169321357091961	-0.93282734	ELMO2	Down	3.29802862461566
8117458	-0.127459144	7.57354961991531	-3.872703419	0.000120386572709893	0.000505154947190951	0.400152957144343	BTN3A1	Down	3.91942194931732
7969574	-0.127442719	7.2295089466901	-3.911842253	0.000102886640988064	0.000442931355586657	0.547342481220144	MIR622	Down	3.98764101126095
8097867	-0.127438227	7.38300214803963	-6.634611381	7.70760759770684e-11	1.74442782979071e-09	14.0768218565814	TMEM131L	Down	10.1130804038361
7999233	-0.127358504	6.51204114978738	-3.660233754	0.000275915882403226	0.00101632748994576	-0.374355854	GLYR1	Down	3.55922329973265
7925550	-0.127293549	6.37124682043784	-4.753692573	2.54491377657887e-06	1.90990352440727e-05	4.04820881765827	ADSS2	Down	5.59432692727235
8087951	-0.12723915	7.13469643947207	-4.159180125	3.6971167308154e-05	0.000187090596067026	1.50978864470202	PBRM1	Down	4.4321368370253
7946211	-0.127100647	5.4976145816973	-4.934758899	1.06094295007841e-06	9.01331138771046e-06	4.88344179949219	RRP8	Down	5.97430796872098
8161701	-0.127035437	6.88563728598739	-4.465580666	9.66807394509915e-06	5.88755661218856e-05	2.77868904866728	CEMIP2	Down	5.01466003660265
8168215	-0.127028813	6.69612287973693	-3.879380824	0.000117214235478019	0.000494007014920312	0.425165544246664	MED12	Down	3.93101964075722
8011462	-0.126979301	6.41807780938378	-4.908259443	1.20796690259889e-06	1.00446466741661e-05	4.75941431291514	NCBP3	Down	5.91794496489997
7944493	-0.126883061	7.63684435291171	-3.893892069	0.000110590594810201	0.000468841051646198	0.479663235746441	CBL	Down	3.9562818060848
8001306	-0.126780386	6.00626523362882	-6.887571456	1.53470071032011e-11	3.90375345872871e-10	15.6448329307349	SIAH1	Down	10.8139763058739
7977046	-0.126740583	7.34409538350631	-3.874764984	0.000119398593505553	0.000501741750389077	0.407870924944035	TNFAIP2	Down	3.92300078908919
8001841	-0.126645982	6.57136332231892	-5.446801927	7.69964963317985e-08	9.12006576743267e-07	7.39897722120376	DYNC1LI2	Down	7.11352903662474
8087473	-0.126502635	5.94039737022162	-4.808510061	1.9584239981058e-06	1.52689784228448e-05	4.29804552435305	IP6K1	Down	5.7080932777509
7988093	-0.126500093	5.82174841890811	-4.982874239	8.36943402580855e-07	7.30461838102704e-06	5.11020186490429	TP53BP1	Down	6.07730390972227
8043283	-0.126394395	7.16482570190451	-5.492700403	6.02197337057051e-08	7.36559948573469e-07	7.63539476333272	KDM3A	Down	7.2202611692882
8162729	-0.126387125	6.53444063026486	-4.866174712	1.48264796963036e-06	1.19933146736609e-05	4.56370026155207	TRIM14	Down	5.82896195281218
7907135	-0.126341793	6.91238662838378	-3.739723308	0.00020324743510263	0.000782504419986396	-0.089456173	SFT2D2	Down	3.69197492631349
7992811	-0.126323315	7.39785672743784	-3.713083297	0.000225311202408749	0.000856639549546139	-0.185585871	MMP25	Down	3.64721721474153
7959927	-0.126275264	7.2321303032072	-4.718200162	3.01121615134215e-06	2.1801609465175e-05	3.88785615335416	SFSWAP	Down	5.52125806880944
7958273	-0.12625387	6.84939836676937	-3.653594704	0.000282979882443329	0.00103659113267155	-0.397887243	7958273	Down	3.54824443816619
8016099	-0.126128979	6.19394721864865	-3.557867639	0.000405688673696581	0.00141058606180872	-0.732651002	EFTUD2	Down	3.39180711706703
8137986	-0.126103872	6.90518030957297	-4.886871513	1.340782676706e-06	1.09588331954842e-05	4.65975708890612	RNF216	Down	5.87264160988593
8160622	-0.125971109	6.24805437181442	-4.537131114	6.98648666179413e-06	4.50257656835955e-05	3.08709906396162	SMU1	Down	5.15574116573955
8107066	-0.125930963	7.76081987586846	-4.649444942	4.15877632179024e-06	2.89202646958043e-05	3.58038077386368	LNPEP	Down	5.38103443737119
8086810	-0.125768988	7.57085059896036	-3.895090252	0.000110059808122543	0.000467050061732622	0.484171680734574	SMARCC1	Down	3.958371249
8157582	-0.125695789	7.14674708891712	-4.008956981	6.92763707073972e-05	0.000320821774763634	0.91860361254178	GSN	Down	4.15941487247796
8046086	-0.125511542	6.81798355883964	-5.362054827	1.20658991511498e-07	1.34772342461612e-06	6.9671424823196	CERS6	Down	6.91844030891206
8050102	-0.125455519	5.70869371057298	-2.564852511	0.0105822955054007	0.0229909635029151	-3.698784631	CMPK2	Down	1.97542011517469
7959014	-0.125392803	6.04264619288468	-2.718294431	0.00676597239643401	0.0156875788515169	-3.301444968	7959014	Down	2.16966977836312
8134470	-0.12532668	6.20314176919459	-4.384757006	1.38806920637397e-05	8.04389836462552e-05	2.43579758571815	TRRAP	Down	4.85758888028098
8068902	-0.125291041	5.77162048259459	-4.946283987	1.00253260553299e-06	8.56772909565012e-06	4.93757437700042	RRP1B	Down	5.99890149384715
8091141	-0.125224808	7.92530884909729	-6.275719354	6.9910032636917e-10	1.30766640223023e-08	11.938430531985	XRN1	Down	9.15546049512418
7956593	-0.12519412	7.57636860885225	-3.411168195	0.000693671852935275	0.00222610062815812	-1.229173993	OS9	Down	3.15884592747379
7900382	-0.12514225	10.4873641074973	-5.065785043	5.53647058318661e-07	5.10053267508741e-06	5.5056609610666	CAP1	Down	6.25676700327032
8042737	-0.125038481	5.67834175433694	-5.644846122	2.63373094841082e-08	3.54300498723035e-07	8.43176527441937	ALMS1	Down	7.57942859292346
8065280	-0.124819792	6.84928521605765	-4.213581822	2.93092475758218e-05	0.000152340953493858	1.7289194592907	RALGAPA2	Down	4.53299533058453
8072009	-0.124700238	6.90533006960901	-4.281013163	2.19001657848052e-05	0.000118324016016526	2.00423793763679	CRYBB2P1	Down	4.6595525975273
7937892	-0.124684097	5.71946354845406	-4.863596232	1.5013045342122e-06	1.21214878263219e-05	4.55175937562291	PGAP2	Down	5.82353120375072
8139057	-0.12453554	7.85858327865225	-4.849402565	1.60812401994051e-06	1.28515787061603e-05	4.48613282111284	ELMO1	Down	5.79368046112311
7905444	-0.124517295	7.50162273205946	-3.896512698	0.000109432803275402	0.000465305257713901	0.489525671017467	SNX27	Down	3.96085247557051
7923712	-0.124500363	5.8718178165009	-5.330982579	1.42050407182027e-07	1.55641761261832e-06	6.81034002603888	RBBP5	Down	6.84755751705084
8152782	-0.124488908	6.07898408295494	-4.53418785	7.08108551704367e-06	4.55333336416611e-05	3.07432266525122	WASHC5	Down	5.14990016068237
8126121	-0.124432709	5.9819195536072	-6.023950714	3.09100663340135e-09	5.03851610582606e-08	10.4999136764855	BTBD9	Down	8.50990006292553
7905700	-0.124393541	7.79134094001261	-3.698649322	0.000238188388494416	0.000894944868839802	-0.237397364	UBAP2L	Down	3.623079414
8007505	-0.12432954	6.91252827002342	-3.972906271	8.03094548260736e-05	0.000358626840479147	0.779781212971077	DHX8	Down	4.09523332225467
8125713	-0.124320951	8.7328783575946	-4.039857166	6.0979315070168e-05	0.000288597493880384	1.03853410500181	TAPBP	Down	4.21481745801126
8129618	-0.124302906	5.95835516049189	-2.394528255	0.0169706456030434	0.0345625595264627	-4.113425045	VNN1	Down	1.7703016357904
7962146	-0.12420702	6.1086913587027	-4.27403525	2.25747462526368e-05	0.00012128475821588	1.97555763749172	SINHCAF	Down	4.64637712259581
7917516	-0.124202741	8.39356882178738	-4.257414761	2.42622816694981e-05	0.000129144231380297	1.90742126965309	GBP1	Down	4.61506835969874
7972003	-0.124178203	7.01799974726487	-4.211452281	2.95783308236714e-05	0.000153646955838866	1.72029139690252	KLF12	Down	4.52902633792948
7963590	-0.124057887	6.27405558360541	-5.196185821	2.85703618907799e-07	2.89837918334347e-06	6.13964478759366	CSAD	Down	6.54408425852613
7992895	-0.124021398	5.7634428067982	-5.178841531	3.1223877478456e-07	3.11624416084174e-06	6.05447637249719	7992895	Down	6.50551316588178
8157858	-0.124020116	6.43524409559639	-4.286863289	2.13494807431242e-05	0.000116076022981059	2.02831659684984	GAPVD1	Down	4.67061268331522
7997168	-0.124013663	8.47668050327207	-4.014560336	6.7696361492855e-05	0.000314533564663874	0.94028700918645	IST1	Down	4.16943467291072
7950372	-0.124008971	5.4035314354908	-2.189699806	0.0299405819382907	0.0563583580121983	-4.054447765	7950372	Down	1.52373976277278
8173607	-0.123926271	8.83696062967028	-3.558134563	0.000405285929407973	0.0014097541626805	-0.731729347	8173607	Down	3.3922384736986
7994889	-0.123692305	6.98621633655496	-3.826965396	0.000144399026510739	0.000591240648434047	0.229922837475007	TMEM265	Down	3.84043573462261
7912166	-0.123544175	7.29269427084505	-4.639557698	4.35498223793735e-06	3.00905543571585e-05	3.53650783044801	RERE	Down	5.36101361194944
7976243	-0.123417744	6.72497218711172	-5.009655851	7.32825633998761e-07	6.48783926280423e-06	5.23729058490517	CPSF2	Down	6.13499934759689
8068460	-0.123259879	6.71580241478559	-5.142062744	3.76631485863268e-07	3.66955513227872e-06	5.87473101294391	MORC3	Down	6.42408337639293
8007620	-0.123243163	9.60664323071891	-2.956336009	0.00324480387213863	0.00829281084453212	-2.640632454	GRN	Down	2.48881154842358
7913001	-0.123137397	7.07737714853153	-4.027542273	6.41661171563959e-05	0.000301396910107909	0.990633188758481	UBR4	Down	4.1926942401006
7946089	-0.123066055	6.08121186072793	-5.312456973	1.56508637298616e-07	1.69544469777131e-06	6.71724394352509	TRIM5	Down	6.80546168988994
8137091	-0.123033432	5.82121443752432	-5.163825332	3.37126256417592e-07	3.33376113427626e-06	5.98094867108462	ZNF398	Down	6.47220742198745
7928489	-0.122998945	6.00041638115495	-1.998550097	0.0461416712645412	0.0812994751357046	-4.969305235	7928489	Down	1.33590667925959
7964640	-0.122979022	6.69633717751351	-2.640917045	0.00849979740023796	0.0191167848154022	-3.504627587	7964640	Down	2.07059142593363
7989132	-0.122949867	6.33504030165405	-4.687527893	3.47946753271753e-06	2.46536142437331e-05	3.7501738374062	RFX7	Down	5.45848721159817
7897663	-0.12293678	7.9894158170919	-4.731056346	2.83353366196217e-06	2.07945198017871e-05	3.94581165847821	TARDBP	Down	5.54767162363742
7973306	-0.122885425	6.89443311865225	-5.647552104	2.59483080644426e-08	3.51259435541112e-07	8.44610481120486	ABHD4	Down	7.58589095466453
8161056	-0.122840981	8.00872501423963	-2.551156644	0.0110022565867942	0.0237835193150982	-3.733155276	TLN1	Down	1.95851823096147
7969166	-0.122679403	7.89412266793334	-3.540214222	0.000433172659830683	0.00148933327181817	-0.793459351	TRIM13	Down	3.36333896215607
8067563	-0.122509126	7.00118687365946	-4.56761253	6.07544601032614e-06	4.02369976551784e-05	3.21986798087079	DIDO1	Down	5.21642183415543
8042576	-0.122502476	9.05485281611351	-4.459081798	9.95542521016076e-06	6.041212638087e-05	2.75090225773941	NAGK	Down	5.00194018591455
8011542	-0.122483952	6.81907472514955	-3.960809051	8.43710550376664e-05	0.000373093132097332	0.733463173554828	ZZEF1	Down	4.07380652012153
7973618	-0.122321392	7.87153855368828	-5.374339411	1.13094137229493e-07	1.27478528801296e-06	7.02936170645803	IRF9	Down	6.94655990820342
8093500	-0.122281704	7.03006501173874	-4.138832957	4.02995362176571e-05	0.00020197493326649	1.42851716991475	TACC3	Down	4.3946999518557
8128638	-0.122278235	6.55883252083964	-4.161408641	3.66229596789698e-05	0.000185655368202091	1.5187126240699	SCML4	Down	4.43624656117291
8087748	-0.122237086	5.94021873872432	-4.675569424	3.68037104176448e-06	2.59279734421039e-05	3.69671908665918	DCAF1	Down	5.43410839511242
7953812	-0.122229314	6.31561717046127	-5.417196601	9.0139534416987e-08	1.05029532623007e-06	7.24742907811875	PHC1	Down	7.0450846894496
7923974	-0.122107418	7.35864534235316	-3.245412792	0.00124306372323176	0.00365210851292247	-1.766051122	MIR29C	Down	2.90550660753006
8118310	-0.122083782	9.10457567770811	-3.739692831	0.00020327147173484	0.000782504419986396	-0.089566521	HSPA1A	Down	3.69192356842303
8139165	-0.122048607	7.15867070763063	-4.164330893	3.61710844992152e-05	0.000183472506845137	1.53042143546376	VPS41	Down	4.44163846981278
8082478	-0.121951296	6.7597152680054	-3.909459931	0.000103879046660285	0.000446534904960938	0.538343239108482	COPG1	Down	3.98347204471926
7960221	-0.121802244	7.42558529320721	-3.232826859	0.00129807826140029	0.00378664710691972	-1.805766142	KDM5A	Down	2.88669912304437
7953333	-0.121741892	7.88509345688289	-4.337203095	1.71272066614592e-05	9.64020254841795e-05	2.23678175166274	CD27	Down	4.76631346192859
7957549	-0.121734659	6.81327601895676	-3.609756466	0.000334063496290232	0.00119826519488797	-0.552244741	RN7SL737P	Down	3.4761709778963
8026638	-0.12173049	7.41273075413874	-3.791738214	0.000165904583314666	0.000659564417668217	0.100120229917836	MYO9B	Down	3.78014161589985
7917359	-0.121716133	6.14403554289009	-3.733746156	0.000208013109525539	0.000799330233261464	-0.111081413	ZNHIT6	Down	3.68190929381035
8033207	-0.12162981	7.38098202616036	-4.091943119	4.90884830981024e-05	0.000238636788185642	1.24265500424685	DENND1C	Down	4.30902038799185
8064790	-0.121599877	9.19227975861081	-4.089685468	4.95546046641711e-05	0.000240602114875646	1.2337563910473	RASSF2	Down	4.30491598421954
7897890	-0.121577637	5.80834841274955	-4.219564819	2.85656804120284e-05	0.000149195555537808	1.75318210127656	VPS13D	Down	4.54415542692743
8031213	-0.121372872	8.5251528576973	-4.035312789	6.21373885702142e-05	0.000293273509382024	1.02084191042785	LILRA1	Down	4.2066470026642
8104838	-0.121358723	6.20777771946306	-4.414776859	1.21438293442482e-05	7.18218384330947e-05	2.56247457411927	DNAJC21	Down	4.91564434449307
7933047	-0.121318192	5.52353057036937	-4.311411935	1.91794668729928e-05	0.000106185731881947	2.12969221487389	CUL2	Down	4.71716346897637
8148642	-0.121138259	6.31591127945045	-6.649061511	7.03808177361347e-11	1.5970889245755e-09	14.1650512334406	GSDMD	Down	10.1525456915186
7975361	-0.121056674	7.38079907866126	-3.955367472	8.62608352353545e-05	0.000379697387562257	0.712671881640996	SUSD6	Down	4.06418634103879
7935968	-0.121049677	7.94132180187207	-6.276814583	6.94518219608358e-10	1.30191969732236e-08	11.9448001359297	LDB1	Down	9.15831635673474
8129985	-0.120934587	6.25366194933874	-4.28718117	2.13199396767502e-05	0.000115988542481146	2.02962585305836	PLAGL1	Down	4.67121402844901
7996976	-0.120933755	6.73390007091171	-3.862515637	0.000125383452015542	0.000523574579530274	0.362069650471659	WWP2	Down	3.90175977748108
7964579	-0.120923508	8.81235401493515	-5.187592888	2.98564899627754e-07	3.00411333662791e-06	6.09741726205217	CTDSP2	Down	6.52496125084411
8163424	-0.120896157	6.92281860831711	-2.58921385	0.00987050237939892	0.0216959831806161	-3.637204292	8163424	Down	2.00566074246225
8082688	-0.120634257	6.08838889714233	-4.044228227	5.98847641755102e-05	0.000284824225860687	1.05556925673543	DNAJC13	Down	4.22268365634451
8008139	-0.120603186	7.93888249107927	-3.7064573	0.00023113898860081	0.000873646616797647	-0.209394068	UBE2Z	Down	3.63612679140529
7952022	-0.120523126	10.3326271686144	-4.909141855	1.20276928906295e-06	1.00110806752798e-05	4.76353448716012	JAML	Down	5.919817669
8087308	-0.120474426	5.58614126279214	-4.702036312	3.67845797918173e-06	2.59279734421039e-05	3.87116426435614	USP19	Down	5.43433420075067
8019908	-0.120469871	6.73748062232792	-3.638304743	0.000299900013258002	0.00109015317834991	-0.451925986	8019908	Down	3.52302351504115
8002778	-0.120466281	6.62860652215676	-4.587695153	5.53873105276251e-06	3.71387852783601e-05	3.30779294777466	MLKL	Down	5.25658972261951
7904486	-0.120334497	10.5560887477369	-4.067712453	5.43163480766727e-05	0.00026107573548782	1.14739048386886	NBPF1	Down	4.26506943724496
8124469	-0.120330216	8.15702376414955	-5.0538901	5.8767062356898e-07	5.36809723202893e-06	5.44855999959858	GUSBP2	Down	6.23086601822002
8178802	-0.120249326	9.02449325029549	-3.204776785	0.00142889062619449	0.00410163910441914	-1.893743647	HLA-DRB3	Down	2.84500101281722
8099410	-0.120246105	7.93669019505946	-4.021857054	6.56900695690145e-05	0.000307349685237988	0.968566066563561	BOD1L1	Down	4.18250027819278
7905171	-0.120218378	6.98339577318558	-3.793872319	0.000164520146882356	0.000655571731315414	0.107951411047411	PRPF3	Down	3.78378091142783
8039674	-0.12016652	5.78107972008648	-3.868308729	0.0001225185310041	0.0005133514542509	0.383713355486888	ZNF154	Down	3.91179821902053
8157283	-0.120149236	5.53942529031288	-2.090670545	0.0380802207560186	0.0691587497007473	-4.255715715	PRPF4	Down	1.41930054261837
8131539	-0.12001385	6.22139867728288	-3.89221058	0.000111339567192277	0.000471552597199904	0.473338454302634	TMEM106B	Down	3.95335047124869
8025076	-0.119760497	7.68206843692612	-3.981269487	7.76106416292728e-05	0.000349335363082174	0.811880426209148	VAV1	Down	4.11007872611281
7987475	-0.119760449	8.117966375	-3.986112434	7.60873669535656e-05	0.000344048959224225	0.830497490822906	PLCB2	Down	4.11868744464597
7977906	-0.1196483	6.66036426312432	-4.138767649	4.03106645194977e-05	0.00020197493326649	1.4282569180324	ACIN1	Down	4.39458004246287
7986433	-0.119564737	5.67441528405045	-6.43385985	2.67885153451644e-10	5.43523218403183e-09	12.8680787936166	ASB7	Down	9.57205135489756
8053890	-0.119558981	7.72475026304144	-3.212565593	0.00139139558283433	0.00401539628874847	-1.869388545	STARD7	Down	2.85654937970032
8131253	-0.119497579	5.63916601415856	-5.674624431	2.23518179710595e-08	3.05936073594359e-07	8.58990331046904	FOXK1	Down	7.65068714802688
8123232	-0.119455827	5.26067235158989	-2.844710199	0.00469994767636309	0.0114001825072515	-2.776058351	SLC22A1	Down	2.32790697695647
7938293	-0.119268912	6.3946798135009	-3.328291311	0.000931395672865724	0.00286223267538173	-1.500820816	SNORA3B	Down	3.03086578407014
8104378	-0.119196274	5.84227360598018	-4.788130531	2.15938941752664e-06	1.66700223342276e-05	4.20485568302991	TENT4A	Down	5.66566903129587
7909214	-0.11919584	7.48517947688828	-4.986036937	8.2394145508292e-07	7.1984267144681e-06	5.12517763128393	RASSF5	Down	6.08410364587293
7922976	-0.119046932	6.71861618476577	-3.07280483	0.0022240580153219	0.00598565925908887	-2.297739299	PTGS2	Down	2.65285388822058
8137232	-0.118970619	6.86722588765406	-3.732570773	0.000208962557904847	0.000802263640611531	-0.11533006	GIMAP8	Down	3.67993152418583
8074806	-0.118957538	6.55173951447568	-4.614022252	4.90372323848116e-06	3.35061850122211e-05	3.4235985261889	PPM1F	Down	5.3094740489693
8170882	-0.118904137	7.19907322204685	-4.231104547	2.71820081718958e-05	0.000142573270356605	1.80006991364536	ATP6AP1	Down	4.56571846129903
8073457	-0.118891211	7.45989631497657	-4.000427785	7.17487101826795e-05	0.000328565654755839	0.885652893651926	XRCC6	Down	4.14418590177975
8149793	-0.118870155	7.04102495606126	-6.084189033	2.17586776965997e-09	3.70069186938421e-08	10.8394146777089	ENTPD4	Down	8.66236750081758
7999468	-0.118866856	9.78294278436938	-4.96486669	9.14833979749646e-07	7.9202945857241e-06	5.02509944666769	LITAF	Down	6.03865771273199
8076465	-0.118866436	6.97893270302883	-4.469185408	9.51213111332723e-06	5.80078547314149e-05	2.794117848	POLDIP3	Down	5.02172217211917
7924733	-0.118860063	6.48513894866666	-3.103505682	0.00200928272509871	0.00548813586902953	-2.205220764	PARP1	Down	2.6969589496075
8135902	-0.118851394	6.36955821402163	-2.897204558	0.00391280035671437	0.00972732849973047	-2.809807419	SND1-IT1	Down	2.40751231059388
8102950	-0.118830961	6.85553625743424	-4.161239644	3.66492558166804e-05	0.000185679514046554	1.51803572703027	INPP4B	Down	4.43593483952191
8012856	-0.118829837	5.84622718933875	-4.867655393	1.47203575592899e-06	1.19186519468316e-05	4.57055989019918	ELAC2	Down	5.83208164080419
8111739	-0.118804391	9.31711880261622	-5.717733992	1.76034386449662e-08	2.47625532521278e-07	8.82014813148717	FYB1	Down	7.75440248907982
8071691	-0.118802239	5.89934400712433	-5.863497739	7.76358827416315e-09	1.18908386657387e-07	9.61009676613017	BCR	Down	8.10993750458202
7906056	-0.118738541	5.83595434700901	-3.644904765	0.000292482981527931	0.00106641892165554	-0.428626267	MSTO1	Down	3.53389939879046
8125483	-0.118593826	5.62216355503061	-4.456700023	1.08556291623974e-05	6.49946530242239e-05	2.82211669585475	TAP2	Down	4.9643450009669
8010949	-0.118557195	5.87249747666487	-3.915184815	0.000101509344228588	0.000438095633274832	0.559977778464017	GLOD4	Down	3.99349397784805
8041592	-0.118431617	7.518229389	-4.999320105	7.71432470198705e-07	6.7808992767823e-06	5.18816988040516	EML4	Down	6.11270208528934
8169240	-0.118411346	5.62839732751352	-3.793646013	0.000164666438261211	0.000655790557367258	0.107120771893471	PRPS1	Down	3.78339490819661
8054945	-0.11834834	6.7283841602108	-5.276709707	1.88546121752661e-07	1.99979484363247e-06	6.53843185454731	BIN1	Down	6.7245823962668
8115927	-0.118306	7.26384060317478	-4.010942927	6.87124220098215e-05	0.000318723622910538	0.926285392643816	RNF44	Down	4.16296474296015
8089930	-0.11828086	6.64402301912793	-4.442058494	1.07474120839102e-05	6.44919515654544e-05	2.67829535587607	GOLGB1	Down	4.96869609881657
7934215	-0.118231505	6.8270918568973	-4.667283345	3.82606882055008e-06	2.68666054068431e-05	3.6597540378027	SPOCK2	Down	5.41724722246441
7940798	-0.118188925	7.42892502009189	-4.00088623	7.16137207329666e-05	0.000328121739575118	0.887422313530221	MARK2	Down	4.14500376166224
8011713	-0.118187134	6.69641163371892	-3.305647999	0.00100842650928977	0.00305754633952379	-1.573923014	CXCL16	Down	2.99635574620965
7995479	-0.118112446	6.06903402612252	-4.471038118	9.43292226922724e-06	5.77289487065624e-05	2.80205221191527	TENT4B	Down	5.0253537442939
8029050	-0.118089936	6.61587522622883	-5.815653374	1.01761516668782e-08	1.51552600731417e-07	9.34886975875939	CCDC97	Down	7.99241642885786
7964203	-0.117999331	6.88487889331171	-3.150777549	0.00171563617215278	0.00478303611783815	-2.061028431	BAZ2A	Down	2.76557480575265
7905185	-0.117958802	6.63587384928648	-3.71072924	0.00022736565179808	0.000862549060912822	-0.194048983	RPRD2	Down	3.64327514369963
8137252	-0.11792648	7.2780148963009	-6.118693468	1.77718991367466e-09	3.07725072803546e-08	11.0352108513701	GIMAP1-GIMAP5	Down	8.75026616023415
8044745	-0.117912368	7.896427886	-3.847311087	0.000133206874885573	0.000552763658391865	0.305409779681002	DDX18	Down	3.8754733603923
8083183	-0.117837427	7.10350995238198	-4.630951238	4.53298476965249e-06	3.12453458582841e-05	3.49838848575478	U2SURP	Down	5.34361574012221
8160670	-0.117783256	6.50146750361802	-3.567898748	0.000390808206297617	0.0013671152790687	-0.69796946	AQP3	Down	3.40803632542319
8076077	-0.117782455	10.5228515401712	-3.908752873	0.000104175325117349	0.000447362464385905	0.535673319898496	DDX17	Down	3.98223513549319
7913571	-0.11775588	7.3336685974054	-3.407731509	0.000702284661160901	0.00224955446998159	-1.240565844	HNRNPR	Down	3.15348681705421
8020183	-0.117733587	6.58340142136216	-4.560752785	6.26995251802273e-06	4.12086894534375e-05	3.18991685556261	IMPA2	Down	5.2027357480431
8129953	-0.117708964	7.28176223989369	-3.07496569	0.00220827723944605	0.00594875808676765	-2.291256512	HIVEP2	Down	2.65594640376748
8003758	-0.117700525	7.34888922936577	-4.873552959	1.43048933881924e-06	1.16368958194701e-05	4.59790086072954	PAFAH1B1	Down	5.84451537456562
8063636	-0.117610964	8.39246259026846	-5.390829122	1.03659646303365e-07	1.18863980063021e-06	7.11308070190648	STX16	Down	6.9843902773483
8165217	-0.117585679	6.53886164254054	-3.301039326	0.00102481203011958	0.00309742521406278	-1.588743015	NOTCH1	Down	2.9893557851136
8118863	-0.117567326	6.00188163937658	-4.287451089	2.12948864388183e-05	0.000115925382425461	2.03073763832373	ANKS1A	Down	4.67172467158582
7980970	-0.117435526	6.90247272762704	-4.118560673	4.38979474900906e-05	0.000217547127130489	1.34791739603593	ITPK1	Down	4.35755578532887
7994386	-0.117423216	6.91746408205946	-4.45146067	1.03028208085403e-05	6.23447184786267e-05	2.71836506624597	ATXN2L	Down	4.98704385356051
7977803	-0.117357815	7.69817737819459	-4.328992138	1.77566527802504e-05	9.96846464349603e-05	2.20262361867558	RBM23	Down	4.75063889757044
7993371	-0.117329977	7.28709933000721	-3.950854188	8.78585863013497e-05	0.000384766170480721	0.695447928452994	NOMO1	Down	4.0562157890796
8007992	-0.11731948	7.85024929482162	-4.347621599	1.63591787883486e-05	9.28060517710063e-05	2.28021045742122	KPNB1	Down	4.78623850119283
8066303	-0.117264146	6.12978762888468	-3.588323622	0.000362076268500332	0.00128115866363494	-0.627064351	CHD6	Down	3.44119993913522
7900488	-0.117242798	5.41385998658559	-2.532209685	0.0116076996589635	0.0249049997908043	-3.780407509	MIR30E	Down	1.93525383748816
7907310	-0.117198862	8.5447996247892	-3.798051583	0.000161840485319178	0.00064818880859604	0.123299498381538	PRRC2C	Down	3.79091282789466
7928411	-0.117099869	6.15252351533693	-4.112970483	4.49427562288166e-05	0.000221705598947989	1.3257570393024	ZSWIM8	Down	4.34734029688662
8029147	-0.117060263	7.60336640271892	-3.677032984	0.00025877438520093	0.00096098687493007	-0.314631066	ARHGEF1	Down	3.58707871454293
8025429	-0.11702288	7.97286253774414	-3.006008303	0.00276605731067778	0.0072090729528051	-2.495961329	HNRNPM	Down	2.5581388258705
8075493	-0.116991145	5.76492254418919	-4.855361623	1.56241369660676e-06	1.25210904329369e-05	4.51366397753121	PATZ1	Down	5.80620396254236
8142852	-0.116945891	6.49793472199459	-3.953134402	8.70478940471335e-05	0.000382186349474762	0.704147540175251	TNPO3	Down	4.06024173132175
8085815	-0.116916268	7.20925150714955	-3.968116488	8.18949340315661e-05	0.000363822780089745	0.761426055252025	TOP2B	Down	4.08674296258859
8083523	-0.116893152	5.84903293745044	-4.903923385	1.23382371592339e-06	1.02300595215455e-05	4.73917817823783	GMPS	Down	5.90874688622717
8164698	-0.116882568	6.29921824801441	-3.362276243	0.000825983198136047	0.00258434438226674	-1.39020354	MED27	Down	3.0830287868576
7964701	-0.116878675	7.54325302689369	-3.27404303	0.00112586159228128	0.00335347306053247	-1.675155013	GNS	Down	2.94851499616596
8003089	-0.116829266	6.32691681621802	-4.740291418	2.71216989729754e-06	2.00831373253395e-05	3.98753298791862	MBTPS1	Down	5.56668310862957
8075343	-0.116811912	7.22226137583062	-4.193413128	3.19540803148482e-05	0.00016442672088712	1.64736796422581	SF3A1	Down	4.49547367756573
8108134	-0.116617528	6.59468182135855	-3.819488284	0.000148730925928538	0.000604956025604613	0.202276503905353	DDX46	Down	3.82759871833984
8100210	-0.116611418	7.33557838194594	-3.012391238	0.00270946871035958	0.00708219469514379	-2.477201766	TXK	Down	2.56711585996683
8009653	-0.116607159	8.3779596076054	-5.194213369	2.8860753668986e-07	2.91659289246595e-06	6.12994612787869	CD300A	Down	6.5396923319394
8178811	-0.116591808	9.53468314183784	-3.202476512	0.00144014140298223	0.00412981021546915	-1.900925556	HLA-DRB1	Down	2.84159486379367
8104449	-0.116563261	7.95901401661802	-5.183577203	3.04765797131465e-07	3.05580868449375e-06	6.07770505284834	CCT5	Down	6.51603377404685
7972190	-0.116495237	7.83535674225044	-4.307879442	1.94782073463415e-05	0.000107529181784573	2.11507115421851	RBM26	Down	4.71045101539461
7904506	-0.116445963	10.8879618834613	-4.016047196	6.72828787186047e-05	0.000312934338290468	0.946045534732522	NBPF9	Down	4.172095435
8075130	-0.116357512	7.49694681313334	-4.289957262	2.10636073636995e-05	0.000115029440340203	2.04106358833726	PITPNB	Down	4.67646724929545
8007058	-0.11616249	5.75433295072432	-4.291601102	2.09132119741688e-05	0.000114425524653082	2.04783961122177	WIPF2	Down	4.67957926055725
7902592	-0.116135698	7.30916656423423	-4.595001729	5.35499451261808e-06	3.62449903314801e-05	3.33987100289268	ARID3B	Down	5.27124096986311
8148049	-0.116104625	5.88065111450631	-4.464223115	9.72743456134106e-06	5.9195249274837e-05	2.77288154506945	CCN3	Down	5.01200168211189
7906703	-0.116059192	6.76717031861622	-4.757675502	2.49714834397045e-06	1.8855437977283e-05	4.06627258142438	NDUFS2	Down	5.60255565746677
7929692	-0.116055307	5.68901801351171	-4.981214962	8.43843756090062e-07	7.35739606548494e-06	5.1023484542444	ZFYVE27	Down	6.07373795876479
8022251	-0.116016171	7.40944215028649	-3.773340156	0.000178303956427308	0.00069982476844455	0.0327813503947523	PPP4R1	Down	3.74883902005805
7909601	-0.115884783	5.5486579795045	-2.505797063	0.012501131495063	0.0265249155713407	-3.845704134	SNORA16B	Down	1.90305067660612
7919412	-0.115845463	9.04015547981261	-3.914055639	0.000101972655585871	0.000439655104558483	0.555708212379946	NBPF8	Down	3.99151627059359
7967240	-0.115814611	6.12687787032251	-3.841040608	0.000136565769085022	0.000564769729929793	0.282104483731321	VPS33A	Down	3.86465814516757
8040365	-0.115790363	6.76247028261982	-4.016647718	6.71165591785557e-05	0.000312424072591867	0.948371891949165	TRIB2	Down	4.17317031630436
7979412	-0.115725492	6.05963543922883	-3.098797827	0.00204092848690976	0.0055552166485552	-2.219465794	7979412	Down	2.69017221247383
8048898	-0.115655673	7.02163225718199	-3.6731341	0.000262661082780641	0.000973324674180261	-0.328515628	SP140	Down	3.58060426975548
7966851	-0.115607496	7.61162902418378	-3.86591216	0.000123696146156477	0.000517280246511783	0.374755750845697	TAOK3	Down	3.90764383092099
8150287	-0.115561898	8.05736899397838	-4.872743645	1.43612302200196e-06	1.16607239347673e-05	4.59414710108577	NSD3	Down	5.84280835571478
8005029	-0.115443236	6.67688241496757	-4.719426868	2.99381008707721e-06	2.17120474187273e-05	3.8933798493548	MAP2K4	Down	5.52377575267378
8156861	-0.115414282	6.07218190973513	-3.539390808	0.000434496207355683	0.00149269354423428	-0.796288601	STX17	Down	3.36201401008226
8170971	-0.115408789	6.06020164003243	-4.174788705	3.45970679585639e-05	0.000176526933140057	1.57238678530475	DKC1	Down	4.46096070535095
8084904	-0.115405771	7.32594265042883	-3.459626013	0.000582250636252918	0.00192439526117628	-1.067375698	SDHAP2	Down	3.23489002821882
7964360	-0.115305584	8.44078390853514	-3.626515743	0.000313589718654972	0.00113188955377222	-0.493443916	STAT6	Down	3.5036381845227
8093343	-0.115294515	5.86945986413334	-5.040576265	6.28150104700792e-07	5.70161931877361e-06	5.38479289569984	PIGG	Down	6.20193656350216
7953390	-0.115293725	7.6350107126018	-5.101079791	4.63528362677924e-07	4.39714529303822e-06	5.67581085252042	7953390	Down	6.33392368681042
7973363	-0.115289636	5.30326272963963	-3.604201779	0.000341121546204178	0.00121700086591586	-0.571676331	REM2	Down	3.46709084845524
7945182	-0.115272513	8.91290360806486	-2.545690604	0.0111739670312544	0.024118427461954	-3.746822468	APLP2	Down	1.95179261435812
8049246	-0.115222557	8.70474198811712	-2.929678659	0.00353187136948074	0.00892594572656284	-2.717309267	INPP5D	Down	2.45199512178246
8052667	-0.115177345	6.09479867908469	-3.690197436	0.000246046865762751	0.000921260149141207	-0.267646684	8052667	Down	3.60898216280065
8049540	-0.115151361	7.55479912964324	-3.035900638	0.00251007019567468	0.00663733066461292	-2.407775186	LRRFIP1	Down	2.60031413303375
8162247	-0.115080722	6.89761571058558	-3.703300988	0.000233964677620957	0.000881764604512899	-0.220720941	8162247	Down	3.63084970443702
7952116	-0.115075034	6.32903161333874	-5.073048031	5.33817320221051e-07	4.94426074357264e-06	5.54058664601141	BCL9L	Down	6.27260733921394
7944382	-0.115063014	6.94871433959459	-4.491885726	8.58408262539155e-06	5.32905287823984e-05	2.89154437871443	VPS11	Down	5.06630611075565
7950086	-0.115046408	6.40490038923604	-3.77364486	0.000178091667832125	0.000699309859615854	0.033894065276713	NUMA1	Down	3.74935639889262
8012376	-0.115004964	8.31491577337117	-5.401725092	9.78495597058812e-08	1.12952711291006e-06	7.1685266822825	VAMP2	Down	7.00944112419848
7929201	-0.114984815	6.83623249032973	-4.895124488	1.28794414332228e-06	1.0627696026668e-05	4.69816461376585	BTAF1	Down	5.89010297142724
8021727	-0.114967769	6.36980805997657	-4.340716907	1.68644052104709e-05	9.53585351671413e-05	2.25141792077981	CNDP2	Down	4.77302897130642
8046213	-0.114807174	6.05099955781441	-4.106912822	4.61016170788094e-05	0.000226367297026921	1.30177552330365	UBR3	Down	4.33628384085576
8166511	-0.114780196	6.33538573503604	-4.624486741	4.67126095899586e-06	3.1993870730279e-05	3.46979929610801	PDK3	Down	5.33056587026602
7950671	-0.114761653	7.6211727532036	-3.331321807	0.000921511296210366	0.00283488830082839	-1.491000714	GAB2	Down	3.0354993366774
7922823	-0.114754468	6.79853924692432	-4.78483806	2.1936664033526e-06	1.68591670197054e-05	4.18983431985053	EDEM3	Down	5.65882941604967
7990231	-0.114729622	7.39629942746666	-4.862756014	1.50743266498317e-06	1.21482167010747e-05	4.54786959738865	ADPGK	Down	5.82176207811276
7964830	-0.114718145	9.15042683547748	-3.304445387	0.00101267862871535	0.0030682810314169	-1.577792144	SNORA70G	Down	2.99452835515235
7995843	-0.114630819	6.23213324023603	-3.749886525	0.000195379449767554	0.000756174593961231	-0.052610332	NUP93	Down	3.70912111780199
7931405	-0.114609069	5.97047508171171	-4.536881161	6.99447301066998e-06	4.50435704040382e-05	3.08601374682218	PPP2R2D	Down	5.15524500128362
7908732	-0.114596978	5.83194532016396	-4.041648123	6.05285670738264e-05	0.000287094518084491	1.04551182544165	IPO9	Down	4.21803960725871
8086048	-0.114595183	6.01282527295315	-4.304299435	1.97854966184285e-05	0.000108956021514928	2.10026486784447	TMPPE	Down	4.70365304441558
8062213	-0.114550081	6.63900027410631	-4.069490976	5.39153094165825e-05	0.000260017736632657	1.15436475314188	PHF20	Down	4.26828789805852
8016414	-0.1144403	6.85096800636937	-2.960554912	0.0032013770271628	0.00819639967494799	-2.628435579	SKAP1	Down	2.49466317584835
7982531	-0.114425346	9.07648052944324	-4.044694175	5.97691933461213e-05	0.000284588489355938	1.05738620031552	ANP32AP1	Down	4.22352260542937
8026315	-0.11432538	7.24042611304865	-5.292057702	1.74079932311945e-07	1.86239609965993e-06	6.61507073624821	PKN1	Down	6.75925129084999
8024170	-0.114248153	6.50792735486847	-5.378089653	1.10877885120752e-07	1.25637319762975e-06	7.04838156496071	ARHGAP45	Down	6.95515506636455
7962689	-0.114202324	5.57451741462162	-3.514526125	0.000476292685264837	0.00161568521834724	-0.881427234	VDR	Down	3.32212608817875
8079964	-0.114035016	7.12260298423963	-4.246524895	2.54325081179006e-05	0.000134377768076383	1.86291264795967	8079964	Down	4.59461080820606
8057990	-0.114021016	7.99673739125045	-5.450987221	7.52956177232028e-08	8.94316958164157e-07	7.4204613877016	ANKRD44	Down	7.12323029941702
8116096	-0.11396988	6.71630345411172	-4.121807819	4.3301704637947e-05	0.000215086750629618	1.36080256640043	DDX41	Down	4.36349500664243
8095802	-0.113966992	5.52738732982162	-3.247476494	0.00123425180845051	0.00363097155592542	-1.759524917	8095802	Down	2.90859622777098
7903803	-0.11385586	5.74371765808649	-3.981955214	7.73932130905821e-05	0.000348673812163056	0.814515175132782	AHCYL1	Down	4.1112971226058
7899774	-0.113852832	7.68554886834415	-3.656491913	0.00027987658652175	0.00102706349804841	-0.387623408	HDAC1	Down	3.55303343154355
7938331	-0.113756315	6.11755988608829	-5.503002104	5.69744186668278e-08	6.9984389197159e-07	7.68870202641224	ZNF143	Down	7.24432009740826
7989253	-0.113673722	7.23774233793514	-3.697029751	0.00023967571851545	0.000900140993361815	-0.243198912	SLTM	Down	3.62037596199849
7922040	-0.113656331	7.67461619222342	-3.748139169	0.000196711436617517	0.00076064695872325	-0.058951984	CD247	Down	3.70617038987481
8082431	-0.113539222	9.50952769599099	-5.040234932	6.29222531482446e-07	5.70534793793179e-06	5.38316008433209	RAB7A	Down	6.20119573435884
7964436	-0.113477329	8.44786131742702	-5.445114594	7.76927202626922e-08	9.18990846125096e-07	7.39031991012624	ARHGAP9	Down	7.10961967229117
8034772	-0.113456133	5.37905987503603	-3.65211068	0.000284581961507925	0.00104025021368497	-0.403141635	ASF1B	Down	3.54579263153862
7912412	-0.113433941	6.20268525804865	-4.134907491	4.09736461550868e-05	0.000204939530623732	1.41288101949089	MTOR	Down	4.38749538741186
7952988	-0.113382555	5.9948205425982	-3.650248997	0.000286603794169353	0.00104719682928912	-0.409730309	ERC1	Down	3.54271806454612
8068289	-0.113355619	7.63120329823423	-5.243557022	2.23879667161167e-07	2.34855762765298e-06	6.37357392569432	SON	Down	6.64998534742448
7900119	-0.113319248	7.85476338901801	-3.076453941	0.00219746844795691	0.00592334180266721	-2.286789059	THRAP3	Down	2.65807735196595
8136727	-0.113289292	6.58866326125405	-6.191926855	1.15296017365037e-09	2.0799112086584e-08	11.4539746285729	TRBV27	Down	8.93818569414728
8095269	-0.113286872	7.71419548176036	-3.584363823	0.000367486975906126	0.0012981729591309	-0.640841019	POLR2B	Down	3.43475804812355
7913169	-0.113286678	9.10265290561622	-3.554543695	0.000410735458438817	0.00142296981041298	-0.744122629	CAPZB	Down	3.38643780325887
7959314	-0.113125378	6.35750161770811	-4.913860621	1.17533875234991e-06	9.81117721346878e-06	4.78557895398595	SETD1B	Down	5.92983694439371
7937175	-0.11305446	6.10575220142342	-5.235286828	2.33647755252589e-07	2.43033123467198e-06	6.33259538811319	TUBGCP2	Down	6.63143838706037
8066254	-0.112997087	5.42167208746487	-2.99202942	0.0028937886658925	0.00750470365894466	-2.536910979	8066254	Down	2.53853318869316
7969060	-0.112980672	6.49275713462342	-4.893780133	1.29641209216544e-06	1.06567792857412e-05	4.69190422788642	FNDC3A	Down	5.8872569267788
8151074	-0.112970541	7.20197636254234	-5.296406999	1.70180124814759e-07	1.82293567239462e-06	6.63682514410371	PDE7A	Down	6.76909116215566
7963174	-0.112904973	6.23195744072433	-4.476095977	9.21988772302745e-06	5.67473888905537e-05	2.82372842698821	CERS5	Down	5.03527436761953
7917912	-0.112851403	8.0393211823928	-5.069471705	5.43494193888196e-07	5.02309799989058e-06	5.52338339415533	DPYD	Down	6.26480509109155
8108927	-0.11280695	7.08143254062703	-3.803429523	0.000158452817065573	0.000637284814158786	0.143073246936455	RBM27	Down	3.80010003526726
8088803	-0.112696373	8.33453206823783	-6.770878634	3.25079179694845e-11	7.80823890392381e-10	14.9153215558588	EIF4E3	Down	10.488010844817
7942912	-0.112671653	6.99379677018197	-2.3459717	0.0193265656741685	0.0385770777334154	-4.22652366	7942912	Down	1.71384531313493
7917156	-0.112655704	8.07351621815856	-3.98671811	7.58988676248427e-05	0.000343801287625183	0.832827307268688	FUBP1	Down	4.11976470352416
8007757	-0.112634778	7.68153001761081	-3.561964592	0.000399548130930145	0.00139204183151945	-0.718497469	FMNL1	Down	3.39843089660457
7943620	-0.112603623	8.23153034294775	-4.261815463	2.38041085537712e-05	0.0001272553180776	1.9254379312958	ATM	Down	4.62334807789152
8028524	-0.112566502	8.6584641681982	-2.413160491	0.0161360491678802	0.0331116612070558	-4.06942407	ACTN4	Down	1.79220279146197
7908347	-0.112498778	6.08479394472972	-3.132870004	0.0018218759975588	0.00504497004718996	-2.115898948	7908347	Down	2.73948118576512
8078350	-0.112468071	8.86015982737297	-6.907729439	1.3466683142439e-11	3.48718344556312e-10	15.7719155702838	TGFBR2	Down	10.8707393582725
8093145	-0.112395066	6.6803240720072	-3.165873877	0.0016305444006581	0.00458733584563616	-2.014537397	CEP19	Down	2.78766737060947
8154733	-0.112222181	5.55042682687747	-3.317170065	0.000968519279096867	0.00295441837508303	-1.536784834	ACO1	Down	3.01389172990403
8046408	-0.11214581	6.89164479560001	-5.211487622	2.64117035290769e-07	2.70484702531152e-06	6.21499801817631	PDK1	Down	6.57820358631984
7965510	-0.111831583	6.34204315549009	-3.86226853	0.000125507053787959	0.000523837040084015	0.361147110104057	TMCC3	Down	3.90133186513832
8123609	-0.111798633	7.22881425725766	-3.245147222	0.00124420191898765	0.00365296327798112	-1.766890667	SERPINB9	Down	2.90510913316124
8173269	-0.111751292	5.7046092130973	-3.764454325	0.000184600721903069	0.000721680692953819	0.000369653198232456	LAS1L	Down	3.73376660494658
8085554	-0.111724947	6.02701160048468	-3.770335551	0.000180410095120372	0.000707125568283169	0.0218137186662801	8085554	Down	3.74373916450801
7909332	-0.111708901	9.14456641470811	-6.057467215	2.54344539136667e-09	4.25866594364171e-08	10.6884464968039	CD55	Down	8.59457758238203
8123936	-0.111688873	7.14530199837297	-4.596031484	5.32957476791167e-06	3.61012751168125e-05	3.34439573700724	NEDD9	Down	5.27330744075142
8119000	-0.111660767	7.96111880756036	-4.114713464	4.46144815157979e-05	0.000220338301323439	1.33266344090414	MAPK14	Down	4.35052414977283
8032909	-0.111603048	6.06419880454234	-4.174026971	3.47094786414534e-05	0.000176995762463189	1.56932674511696	PLIN3	Down	4.4595519096602
8010188	-0.111576598	6.70215741146666	-4.826680272	1.79453835902887e-06	1.41317847213753e-05	4.3814396886914	TNRC6C	Down	5.74604725400028
7914950	-0.111533757	10.8331566954973	-3.375755695	0.000787335137598463	0.00248142941941212	-1.346030592	CSF3R	Down	3.10384036620742
8066200	-0.111475768	5.82830004528288	-3.687916705	0.000248208877552941	0.000927341919904252	-0.27579814	TTI1	Down	3.6051826893832
7956470	-0.111463932	7.198921153	-3.941009744	9.14414237349572e-05	0.000399038156308976	0.65794326109498	MBD6	Down	4.03885702063309
8077123	-0.111428721	5.63316918121243	-4.097198631	6.11643455372602e-05	0.000289155784850765	1.45730275907819	CPT1B	Down	4.21350166688611
7938422	-0.111377435	6.75978632187027	-2.970854047	0.00309758558052933	0.00795902278334459	-2.598589948	CTR9	Down	2.50897668603722
7953200	-0.111370587	6.73339984736396	-4.446897094	1.05163684636717e-05	6.33258695965373e-05	2.69890640242686	CCND2	Down	4.97813420585438
8133167	-0.111339353	5.73962985596576	-4.011628627	6.85187174555313e-05	0.000317996179019939	0.92893856258627	KCTD7	Down	4.16419077482501
8173673	-0.111320066	6.72638242254234	-3.998760227	7.2241762033713e-05	0.000330122264979707	0.879218380949619	ATRX	Down	4.14121166977946
8119492	-0.111277455	5.66646148422342	-3.638213407	0.000300003884057096	0.00109015317834991	-0.452248143	BYSL	Down	3.52287312256819
8054888	-0.111255151	6.95244371760001	-4.535881847	7.02649012005986e-06	4.52159882875195e-05	3.08167518644849	CLASP1	Down	5.1532615600644
7905631	-0.111208208	6.84941505174054	-3.703342657	0.00023392716276437	0.000881764604512899	-0.220571466	INTS3	Down	3.63091934658007
7922912	-0.111202524	7.6132929057874	-3.956060951	8.60177899103921e-05	0.00037882094095879	0.715320034891812	TPR	Down	4.06541172014105
8030782	-0.111150486	8.27811849674415	-2.707927214	0.00697810607472205	0.016106051574499	-3.328999458	SIGLEC9	Down	2.15626243309423
7920766	-0.111038083	6.77936583262342	-3.919716982	9.96697233115982e-05	0.000431451819335297	0.577126239355758	ASH1L	Down	4.00143674736174
8104201	-0.110864001	6.60980630844144	-5.018549916	7.01103781267023e-07	6.24547304324952e-06	5.27963383937379	EXOC3	Down	6.15421769059889
8156452	-0.1108421	6.76658214495675	-5.039097479	6.3280905378485e-07	5.7258263072264e-06	5.37771966260149	FAM120A	Down	6.19872731588732
7964499	-0.110746324	5.92151390014595	-6.053624426	2.601062364283e-09	4.33829028379348e-08	10.6667840201642	AGAP2	Down	8.58484923483247
8124059	-0.110739795	7.61317714778739	-5.24064957	2.27267743600999e-07	2.37543000372293e-06	6.35916092148452	NUP153	Down	6.64346219986758
8008052	-0.110677393	7.22320841682883	-3.740671032	0.000202501313009165	0.000780585079158709	-0.086024304	SP2	Down	3.69357215649481
8016847	-0.110654716	9.16116458655857	-3.529068082	0.000451413258620693	0.001544657352812	-0.831704088	TRIM25	Down	3.34542568925196
7975368	-0.110641242	9.71426104799279	-4.28253824	2.17553147444925e-05	0.000117762761482586	2.01051206840234	SRSF5	Down	4.66243462918085
8136259	-0.110595684	7.48677783583423	-6.74596367	3.81067878839952e-11	8.97800087223198e-10	14.7609303996653	MKLN1	Down	10.418997657448
8067113	-0.11056262	7.99347688137117	-4.043320169	6.01106031316862e-05	0.000285583322757317	1.05202889191419	ZNF217	Down	4.2210489144295
8065607	-0.110533437	7.17517100076397	-3.449708572	0.000603595745342071	0.00197813084412562	-1.100667498	PLAGL2	Down	3.2192538301638
7936064	-0.110492012	7.38120988276216	-4.203607266	3.05900607313205e-05	0.000158330188287021	1.68854177345125	NT5C2	Down	4.51441966079724
8034837	-0.110483812	6.4897401641045	-4.243803683	2.57332285251664e-05	0.000135717204631504	1.85180729323078	DNAJB1	Down	4.58950572320651
8065517	-0.110308812	6.0536846693063	-5.018057915	7.02823349776147e-07	6.25432997432375e-06	5.27728970886748	ZNF337	Down	6.15315381844811
8072279	-0.110283085	7.67463276637657	-3.160127861	0.00166246246021143	0.00465737940039089	-2.032258236	MTMR3	Down	2.77924815264567
8019046	-0.110252296	6.02793027676757	-4.307137034	1.95415548404553e-05	0.000107740938228418	2.1119997383498	EIF4A3	Down	4.70904088423211
8170859	-0.110204774	6.48460973339099	-3.492264784	0.000516875106622759	0.00173087924054682	-0.957164778	RPL10	Down	3.28661438351562
7915286	-0.110199506	8.49408129872793	-3.500776471	0.000500990999761997	0.00168554248573847	-0.928260674	PPT1	Down	3.30017007610643
8140737	-0.109955081	6.91656368827748	-3.458309316	0.000585043400250305	0.00193086049773588	-1.071800981	8140737	Down	3.23281191547323
8103106	-0.109931264	6.43123694152433	-3.661249396	0.000274849959044529	0.00101370025527843	-0.370752435	LRBA	Down	3.56090432341259
7899957	-0.109926314	6.0267344460018	-4.001186489	7.15254399415347e-05	0.000327891477201411	0.888581299279816	ZMYM4	Down	4.14553946223863
8162313	-0.109901112	6.23943537355856	-3.399806988	0.000722525817238777	0.00230661754269119	-1.26679191	IARS1	Down	3.14114663011603
7913357	-0.109883502	7.77014357215316	-2.85245507	0.00449908976812088	0.0109778299576985	-2.935631153	ECE1	Down	2.34687534148422
7999841	-0.109824791	7.21825976440721	-3.747344654	0.000197319909565278	0.000762657812721377	-0.061834572	SMG1	Down	3.70482909225363
7973902	-0.109789032	6.19263952111892	-5.325605757	1.46107659868828e-07	1.59479284942899e-06	6.7832899467709	SRP54	Down	6.83532701506118
8042337	-0.109737509	10.1149812545676	-4.558525178	6.33439089655718e-06	4.15056631466661e-05	3.18019962170175	ACTR2	Down	5.19829513973588
8072484	-0.109587709	5.7586897497063	-3.248574645	0.00122958637014255	0.00362115702679379	-1.756050523	8072484	Down	2.91024095959801
8062492	-0.109522989	7.54151304839819	-4.611862698	4.95306027675719e-06	3.38164994192219e-05	3.41407614433432	RALGAPB	Down	5.30512638679571
7939242	-0.10948568	7.81260709994055	-5.657400722	2.45791531385363e-08	3.3377328742299e-07	8.49834628150017	CAPRIN1	Down	7.60943308457391
7998823	-0.109435182	8.44329163194776	-4.022569201	6.54973101817147e-05	0.000306614172473901	0.971328647745313	7998823	Down	4.18377653508036
7998841	-0.109435182	8.44329163194776	-4.022569201	6.54973101817147e-05	0.000306614172473901	0.971328647745313	7998841	Down	4.18377653508036
7928491	-0.109347397	6.50846780766306	-3.581665182	0.000371217756701296	0.00130920683682424	-0.650221631	KAT6B	Down	3.43037125806484
8028186	-0.109320801	6.33823395979459	-3.501196307	0.00050021945580165	0.00168360357821141	-0.926833247	ZNF146	Down	3.30083942059637
7904050	-0.109301842	5.89639969151712	-4.883298596	1.3643006748874e-06	1.11404968935171e-05	4.64314796109917	MOV10	Down	5.86508990603282
8137240	-0.109256587	8.73818126125046	-3.797734853	0.000162042115242984	0.000648369246437295	0.122135766323727	GIMAP7	Down	3.79037209631812
8052443	-0.109239089	7.63036540300901	-4.790821743	2.13175559364059e-06	1.64714412938734e-05	4.21714096807094	USP34	Down	5.67126258877199
7961489	-0.109212485	7.50955192361622	-3.830016618	0.000142665746233806	0.00058665080103677	0.24121934198061	WBP11	Down	3.84568028762379
8030391	-0.109169661	5.40912309974414	-4.14297342	3.95999471915728e-05	0.000198644761275702	1.44502482164363	8030391	Down	4.4023053932266
8143781	-0.109164278	6.66575715136938	-4.519721357	7.56418691786012e-06	4.79250431981689e-05	3.01163705173306	GIMAP6	Down	5.12123774788725
8013431	-0.109046819	6.87420922355135	-4.967057535	9.04996345850128e-07	7.84299848267905e-06	5.03543817227198	AKAP10	Down	6.04335317436422
7912257	-0.109001195	6.5216069781964	-4.093257402	4.8819054666897e-05	0.000237834298526923	1.2478374246663	CLSTN1	Down	4.31141063452402
8108080	-0.108845538	6.10789179954415	-4.406514958	1.25998949888441e-05	7.4112479187451e-05	2.52753085900126	JADE2	Down	4.89963307440272
8048940	-0.108829288	7.84473991129369	-4.560790234	6.26887463079673e-06	4.12086894534375e-05	3.19008025076908	SP100	Down	5.20281041538956
8109462	-0.108757094	7.54030934897838	-5.952663032	4.66559466932003e-09	7.38191244652231e-08	10.1019683834094	CNOT8	Down	8.33109299390146
8072735	-0.108756019	5.32755626304592	-2.680793726	0.0076523562219005	0.017475176827714	-3.238416373	APOL1	Down	2.11620482149826
8093993	-0.108746692	6.53287802251531	-4.008667003	6.93590820769667e-05	0.000320922143227981	0.917482258539563	TADA2B	Down	4.15889666310316
8117485	-0.10870894	7.20592913711891	-4.089708314	4.95498667195505e-05	0.000240602114875646	1.2338464179295	BTN2A1	Down	4.30495750935311
7994131	-0.108691425	8.81133307638199	-4.727160492	2.88628365907739e-06	2.10918847391732e-05	3.92823384203398	PRKCB	Down	5.53966098941774
7990033	-0.108673169	7.92568764172792	-2.861610668	0.00437301354087029	0.010721778721332	-2.910042723	TLE3	Down	2.3592191778767
8136293	-0.108670144	6.21130651848649	-4.644402336	4.25775760304749e-06	2.94896737438381e-05	3.557994283	EXOC4	Down	5.37081906686563
8111629	-0.108653955	5.57932516425225	-4.131389446	4.15868948205247e-05	0.000207765813463143	1.39887958209635	NUP155	Down	4.38104350600335
8040552	-0.108508689	8.32486364704685	-3.689235686	0.000246956385550081	0.000923462668082545	-0.271084618	NCOA1	Down	3.60737973980691
7919888	-0.108491964	8.94111317908107	-5.443472476	7.83761552454231e-08	9.25804913262032e-07	7.3818969008748	CDC42SE1	Down	7.10581604471925
8059650	-0.108436671	8.85517690041441	-4.325944225	1.79958801418777e-05	0.000100896277284403	2.18995948534623	SP110	Down	4.74482690803228
8076792	-0.108267598	6.86880098072071	-5.196968091	2.84559785180558e-07	2.89017553311184e-06	6.14349217650253	CERK	Down	6.54582647567908
8098121	-0.108233037	6.85023039806306	-2.958605476	0.00322137691192599	0.00824271012211805	-2.634073504	RAPGEF2	Down	2.4919584582933
8038899	-0.108128341	10.5847169881081	-4.70438012	3.21416154419548e-06	2.3038832082791e-05	3.82571786834711	FPR1	Down	5.49293229932452
7990657	-0.108091955	5.7514870923928	-3.379323206	0.000777391826429997	0.00245491004253553	-1.334311264	TBC1D2B	Down	3.10936002989334
7992692	-0.108071166	8.71349937974775	-2.352323876	0.0190029016016601	0.0380366807128865	-4.211857177	SRRM2	Down	1.72118008044838
7955376	-0.108043909	7.19230362304325	-3.536025647	0.00043994477684072	0.00151020852336685	-0.807844746	DIP2B	Down	3.35660183401041
8146637	-0.108024084	7.71728293141441	-5.608896652	3.20758978739517e-08	4.21631810010802e-07	8.24184326569804	YTHDF3	Down	7.49382117793838
8003448	-0.108011454	6.19291752207387	-4.892701584	1.30324454645011e-06	1.07027406895613e-05	4.68688279082323	ANKRD11	Down	5.88497408374342
7935359	-0.10794363	6.35837773646126	-3.524531639	0.000459040916318619	0.00156640673581933	-0.847236561	7935359	Down	3.33814860217641
8129901	-0.107938587	6.27077020267928	-3.476628582	0.000547287853967361	0.0018242223288599	-1.010086947	REPS1	Down	3.26178419010614
7927108	-0.10791637	6.07201298904144	-3.437141803	0.000631692181526593	0.00205627847538838	-1.142721311	BMS1	Down	3.19949449834842
8051820	-0.107860382	6.05815155332072	-5.287696937	1.78076938949157e-07	1.90044238187943e-06	6.59327517707904	THADA	Down	6.74939231824362
8167042	-0.107809929	6.40661243233153	-4.018298807	6.66612848325288e-05	0.000310784418515469	0.954769722410927	RBM10	Down	4.17612631998392
7921179	-0.107809439	5.87174832307207	-3.782577147	0.000171973348991999	0.000678684754397255	0.066550860806613	ARHGEF11	Down	3.76453885124662
8016266	-0.107799877	7.39430409212072	-4.404965533	1.26872301661385e-05	7.44737819759104e-05	2.52098435864522	KANSL1	Down	4.89663318128287
8105191	-0.107605479	8.85010655063964	-5.874468086	7.29462188058055e-09	1.1252508850849e-07	9.67026048662481	PARP8	Down	8.13699721500197
7981032	-0.107553165	7.27584943483063	-3.0263018	0.00258979974549184	0.00682225301955332	-2.436184983	DDX24	Down	2.58673381614663
8061772	-0.107464361	7.1639970731081	-4.750571903	2.5829517144944e-06	1.93340213837545e-05	4.0340653962014	MAPRE1	Down	5.58788371241927
7982904	-0.107459294	6.51094081835135	-3.798591239	0.000161497486060886	0.00064741646783032	0.125282519591497	RTF1	Down	3.79183423369438
7908022	-0.107441932	6.98578690123062	-3.823883292	0.000146170024223033	0.000596227113942862	0.218520661069681	DHX9	Down	3.83514168106694
7908097	-0.107268025	7.46509356761081	-3.859434056	0.000126933103395298	0.000529020855764937	0.350569003813693	SMG7	Down	3.89642510172658
8060353	-0.107235449	7.18781079074594	-5.386450361	1.06087668726925e-07	1.21325459871654e-06	7.09082701949287	RBCK1	Down	6.97433509409193
8045381	-0.107211011	7.11736946116037	-6.003588453	3.4781933941285e-09	5.6331023046766e-08	10.3858222947333	CCNT2	Down	8.4586462740677
8071069	-0.107177564	8.7220095356937	-3.113195226	0.00194556682125884	0.00533607592230119	-2.175836418	IL17RA	Down	2.71095384858903
8180212	-0.107174674	5.57709949404504	-2.411573427	0.0162057021110758	0.0332322875871122	-4.073185016	TBCA	Down	1.79033214844168
8180267	-0.107079195	5.99105365337658	-5.412031037	9.26457234750315e-08	1.07232761547006e-06	7.22106290286921	EPPK1	Down	7.03317462290807
7975521	-0.107056336	7.63890305218018	-3.983426955	7.69285061230572e-05	0.000346942734466068	0.820171441083859	RBM25	Down	4.1139127010578
8078479	-0.107048025	6.92795925975675	-6.162758741	1.3705094248549e-09	2.42771496730273e-08	11.2866649853777	PDCD6IP	Down	8.86311797351492
8080878	-0.107018178	8.2868725782018	-3.418509674	0.000675601791861231	0.00217783710325959	-1.20480174	ATXN7	Down	3.17030920724429
8069026	-0.106998432	5.7750401094054	-5.538794691	4.69671860375952e-08	5.91238022192969e-07	7.87460993524757	GATD3	Down	7.32820545908338
7971461	-0.106984073	11.1629902204342	-4.068051464	5.42396866334883e-05	0.00026099822424139	1.14871965422036	LCP1	Down	4.26568282824387
8169263	-0.106917661	5.88024743515495	-2.849767788	0.00453671654036975	0.0110571245697028	-2.94312656	VSIG1	Down	2.34325835513977
8119503	-0.106897674	6.14118564177839	-4.374600524	1.45203324254709e-05	8.35839963316657e-05	2.39312203580772	TAF8	Down	4.83802344087456
7981192	-0.106780926	5.97766802166126	-3.723237408	0.000216648020494299	0.000827349814314589	-0.149022141	ATG2B	Down	3.6642452747456
8112409	-0.106753053	6.54833611255135	-4.35759371	1.56549665994506e-05	8.91629966889446e-05	2.32186954081429	SGTB	Down	4.80534785463217
8084439	-0.106729874	5.99928429055134	-3.590921278	0.00035856747550664	0.00127187467761981	-0.618018878	EIF4G1	Down	3.44542910643195
7910752	-0.106715092	5.68004234320361	-3.553894775	0.00041172755590917	0.00142468969285906	-0.746360991	MTR	Down	3.38539006577197
8132843	-0.10669915	5.08870991774594	-2.024926719	0.043350476320279	0.0771380844634266	-4.917013933	HAUS6	Down	1.3630061262816
8149380	-0.106634043	5.93881073336757	-2.675379929	0.0076835614475631	0.0175417925237852	-3.414838785	DEFB109B	Down	2.11443743120476
8167971	-0.106603949	8.60309414712613	-3.1192566	0.00190666007523383	0.00524605291280832	-2.157409832	MIR223	Down	2.71972672730489
7986665	-0.106571879	5.83595348798739	-5.242632733	2.24951408002711e-07	2.35693316064079e-06	6.36899119507104	NIPA2	Down	6.64791128417926
8031374	-0.106500468	6.3311804552054	-3.13567253	0.00180485893222893	0.0050056015054046	-2.107331646	FCAR	Down	2.74355673688781
7970111	-0.106408008	6.29578733386847	-4.86844455	1.46640972814418e-06	1.18842585392737e-05	4.57421664274982	ARHGEF7	Down	5.83374466693201
8007976	-0.106344291	7.72694892044685	-4.670114587	3.77567319875186e-06	2.65343357724835e-05	3.67237768596048	NPEPPS	Down	5.42300560285935
8163569	-0.106284987	7.26025480461802	-3.467367735	0.000566080267931646	0.00187598391636225	-1.04132395	AKNA	Down	3.24712198321425
8081808	-0.106272138	6.05987935950631	-3.15526971	0.00168989723064773	0.00472349556559979	-2.047216659	8081808	Down	2.77213970575301
8101449	-0.106242823	5.83527138079279	-3.530037117	0.000449799352869592	0.00154032909674789	-0.828383701	HPSE	Down	3.34698117372335
8065433	-0.106223629	7.96110491641442	-3.572491937	0.000384166612019331	0.00134812979370107	-0.68205785	APMAP	Down	3.41548038243595
8119198	-0.106222807	5.77121425327928	-3.278471883	0.00110867435059379	0.00330933657356187	-1.661025568	CMTR1	Down	2.95519599984616
8132070	-0.106218179	5.87363908506667	-3.845526799	0.000134154629994624	0.000556428751536145	0.298774503904962	GARS1	Down	3.87239433420026
7953341	-0.106194749	6.76329680211352	-5.616127338	3.08316678209345e-08	4.07762993282084e-07	8.27995623995794	TAPBPL	Down	7.51100298173352
8112890	-0.106150972	6.25655801808468	-3.702555035	0.000234637224179481	0.000883912968151884	-0.223396556	CRSP8P	Down	3.62960308781588
7914665	-0.1061186	6.44594552605406	-2.907635996	0.00378654158479121	0.00945317836296061	-2.780203863	7914665	Down	2.42175726927746
7991357	-0.106077617	7.10224199642883	-4.661514623	3.93075916064692e-06	2.75121235732617e-05	3.63405495220814	ARPIN-AP3S2	Down	5.40552356477983
8042720	-0.106070214	7.33068364161983	-3.920889396	9.91989998757892e-05	0.000429629822164204	0.581565383820384	CCT7	Down	4.00349270638025
7963721	-0.105973151	6.92769986640721	-4.379058489	1.42361804236297e-05	8.2057876866951e-05	2.41184216655637	CALCOCO1	Down	4.84660651655958
7967810	-0.10597261	6.11619248805225	-6.16784684	1.32986712785403e-09	2.36442149350213e-08	11.3158010156225	GOLGA3	Down	8.87619174889945
8105612	-0.105931522	5.86097739562522	-3.816281164	0.000150626332782967	0.000611223937688245	0.190434016575201	CWC27	Down	3.82209909730776
7989596	-0.10590733	7.04179833768288	-3.832690867	0.000141162782428101	0.000581302136044659	0.251127208483165	DAPK2	Down	3.85027978994609
7921583	-0.10589708	7.28654789856036	-3.129590138	0.00184197919060847	0.00508919787267441	-2.125916086	COPA	Down	2.73471528046651
8056792	-0.105888848	6.93055832849549	-2.712098105	0.0068920515877096	0.0159244803967899	-3.31792619	8056792	Down	2.16165148047332
8091562	-0.10583142	6.51626862931712	-3.752827948	0.000193156416472328	0.000749926960486665	-0.041928732	DHX36	Down	3.71409086043016
7920341	-0.105808783	7.87717862485585	-3.578447534	0.000375712444617092	0.00132334801664314	-0.66139752	GATAD2B	Down	3.42514441968502
7899654	-0.105726267	6.82920104679099	-5.133997813	3.92380237622011e-07	3.80595589315478e-06	5.83547165054889	KHDRBS1	Down	6.40629287414592
8120022	-0.105689881	6.97463582737477	-4.450359918	1.03539460527522e-05	6.25662766733582e-05	2.71366986242324	CDC5L	Down	4.98489410215628
7955045	-0.105662701	5.68511543698379	-3.503782552	0.000495491086166321	0.00167161701247325	-0.918036497	PCED1B	Down	3.30496415402149
7995631	-0.105634795	7.74489639990091	-4.101516908	4.71577586325739e-05	0.000231177574012896	1.28044178251536	RBL2	Down	4.32644684472702
8025788	-0.105624366	6.39339483725045	-3.78077445	0.000173191941922036	0.000683181205486604	0.059954221851565	SMARCA4	Down	3.761472318
8024238	-0.105599061	8.86644910185586	-4.590844949	5.45879381173363e-06	3.67456510839806e-05	3.32161569726973	CIRBP	Down	5.2629033094525
8090533	-0.105522148	5.68903028606306	-3.641756483	0.000295999230816598	0.00107787219904203	-0.439745505	ISY1	Down	3.52870941749694
8013696	-0.105377262	6.32181082402343	-3.850941519	0.00013129800281121	0.000545630206381235	0.318919366640462	BLTP2	Down	3.88174187996283
7956876	-0.105375308	6.55270725266847	-3.436608594	0.000632910876606079	0.00205824426050903	-1.144502405	7956876	Down	3.19865744088824
8148949	-0.105214683	5.83616159174775	-3.604062115	0.000341300800132395	0.00121713680708918	-0.572164542	TMED10P1	Down	3.46686269357698
7976976	-0.105160121	6.42670077465405	-2.878763196	0.00414542489410965	0.0102394726043848	-2.861889912	TECPR2	Down	2.38243094889898
8073039	-0.105104668	6.84707952112433	-3.912935802	0.00010243411140226	0.000441203467843003	0.551475106602444	GTPBP1	Down	3.98955539563714
8120441	-0.104973611	7.85376319232973	-4.710924825	3.11646581279464e-06	2.24663592506478e-05	3.85512349463914	PHF3	Down	5.50633763289715
8117081	-0.104830523	5.79116648773153	-3.964374733	8.31540933183865e-05	0.000369036411057358	0.747101647346539	KDM1B	Down	4.08011636746872
8120043	-0.104762269	6.85665649900541	-5.098112411	4.70522775632721e-07	4.44394073853336e-06	5.6614642184412	RUNX2	Down	6.32741934972405
8072344	-0.104638029	6.46515838708107	-2.972539613	0.00308089494268217	0.00793031554947713	-2.593695825	8072344	Down	2.51132311070329
8124756	-0.104435782	7.06307557256036	-4.391811504	1.34523655542851e-05	7.81143085350845e-05	2.46549352882991	PPP1R10	Down	4.87120133968837
8045559	-0.104379422	5.30292054813874	-2.172261036	0.0302562073722465	0.0568284199893012	-4.612512905	8045559	Down	1.51918551188898
8081431	-0.104353103	6.14119151293514	-3.250842078	0.00122000491496372	0.00359668823998176	-1.748873104	ALCAM	Down	2.91363841970449
8093330	-0.104342493	6.43372846392972	-2.451614923	0.0145271081347027	0.030177608635399	-3.977556408	8093330	Down	1.83782083072186
8008213	-0.104233111	6.49560805997658	-3.451656923	0.00059934555872537	0.00196807187848015	-1.094134318	KAT7	Down	3.22232270853577
8029377	-0.104217228	5.66327291839279	-4.255255063	2.44902013303194e-05	0.000130116454757452	1.89858575117323	ZNF224	Down	4.61100764458997
7899220	-0.104187132	7.28185256396937	-3.279554976	0.00110450832623937	0.00330127393315843	-1.657567362	ARID1A	Down	2.95683100588926
8160297	-0.104146128	5.68298675478379	-4.655560416	4.04170055399619e-06	2.81742796096274e-05	3.60756036434472	PLIN2	Down	5.39343586612119
7957242	-0.104092399	7.86210963334954	-5.095451797	4.76880816276428e-07	4.49414565983786e-06	5.64860718784696	ATXN7L3B	Down	6.3215901477965
7993846	-0.104091848	6.10575368692433	-3.099587974	0.00203558537047082	0.00554417329424192	-2.217076425	7993846	Down	2.69131067901442
7936614	-0.104062336	8.31976077338378	-2.913612194	0.00371589139892952	0.00931728163215156	-2.763197418	EIF3A	Down	2.42993698723352
8125649	-0.104038721	6.49648364066126	-3.89551257	0.000109873299351843	0.000466488163619373	0.485761063592856	VPS52	Down	3.95910783399167
8046169	-0.104035835	6.40655133252072	-3.693759673	0.000242705459002389	0.000909934423033738	-0.25490546	PPIG	Down	3.61492045527931
8145652	-0.103990781	8.0324589278973	-6.039000759	2.83220727760279e-09	4.66071056388718e-08	10.584457937943	LEPROTL1	Down	8.5478749655921
8013812	-0.10398856	7.70987559676758	-3.028161298	0.00257417543408003	0.0067860332522385	-2.430688202	PHF12	Down	2.58936185857514
8039166	-0.103910967	8.94314119118738	-2.954441945	0.00326447470510386	0.00833320467202801	-2.646102722	MBOAT7	Down	2.48618669219242
7984641	-0.103909576	6.66093884547568	-4.450583392	1.0343547051008e-05	6.25472694395809e-05	2.71462298988166	ARIH1	Down	4.98533050567937
8146198	-0.103874308	6.27818227765946	-3.770938338	0.000179985687890333	0.000705782895260727	0.0240133902887871	POLB	Down	3.744762028
8050565	-0.103872175	8.44631542145766	-5.526448921	5.02088548990845e-08	6.25651670223707e-07	7.81036367027636	PUM2	Down	7.29921968335937
8004940	-0.103852322	5.27088414985946	-3.161042597	0.00165734299621253	0.00464605613014976	-2.02943925	ADPRM	Down	2.7805876026566
8038395	-0.103836002	8.21800603953153	-4.041899277	6.04656099938655e-05	0.000286953745171768	1.04649057778829	NOSIP	Down	4.21849156148583
8138091	-0.103792437	6.29113455601262	-4.824299994	1.8152296987342e-06	1.42297506292591e-05	4.37049868537956	DAGLB	Down	5.74106841163013
7907445	-0.103734394	6.20906762464685	-3.976471437	7.91482729572159e-05	0.000355281393914665	0.793457034037439	KLHL20	Down	4.10155855715455
7989365	-0.103711925	6.59864836542523	-3.931493841	9.50358776485154e-05	0.000413468402100478	0.621774331414141	RORA	Down	4.02211241025567
7909545	-0.103674609	5.76465997528648	-3.022417172	0.00262272098514254	0.00689293601185131	-2.447657624	TRAF5	Down	2.58124790882186
8162490	-0.103634329	8.29976334559099	-3.917879043	0.000100411911774428	0.000434010985078144	0.570169729450569	8162490	Down	3.99821476417263
8139121	-0.103627694	7.57856872725406	-2.328954942	0.0202175396337882	0.0401233243411175	-4.265621911	TRGV3	Down	1.69427169684014
7905067	-0.103620149	7.14439819650451	-3.542181886	0.000430025129464427	0.00148204617256427	-0.786695918	H4C15	Down	3.36650616472542
8058415	-0.10361981	7.22135372769009	-3.428852705	0.000650887405265187	0.00210762376853237	-1.170379706	INO80D	Down	3.18649413201742
8175900	-0.103512759	6.6829279246018	-6.216896674	9.9384608198427e-10	1.81951905837587e-08	11.5977486894292	ARHGAP4	Down	9.00268087005024
7909142	-0.103509193	7.420133877	-3.633760868	0.000305108638309144	0.00110590659442612	-0.467943601	7909142	Down	3.51554549633371
7936762	-0.103493804	5.76379533826847	-4.055553708	5.71348882137552e-05	0.000273555880659196	1.09978834209948	ATE1	Down	4.24309861799365
8150089	-0.103418853	9.96341593880361	-7.859165981	2.00275964721e-14	8.26306049659895e-13	22.117018375184	SARAF	Down	13.6983711676079
8117476	-0.103347288	7.07116663537477	-3.31528613	0.000974942468433399	0.00297274713765955	-1.542865667	BTN3A3	Down	3.01102101135695
8147172	-0.103310877	6.7926965978126	-3.9765294	7.91295264882949e-05	0.000355281393914665	0.793679472501706	CPNE3	Down	4.10166143308629
7915408	-0.103285096	7.51264549662162	-5.234551152	2.34536403911593e-07	2.43663543485502e-06	6.32895297634685	FOXJ3	Down	6.62978973806244
8156060	-0.103248181	7.58531853828108	-3.779726563	0.000173904033177737	0.000685363106988858	0.0561210462823754	TLE4	Down	3.75969034573435
7952325	-0.103208804	10.4094816490937	-5.535595441	4.77871411365553e-08	5.99808614294784e-07	7.85794901324673	HSPA8	Down	7.32068895034878
8127391	-0.102831544	6.77685717197477	-3.464973237	0.000571036377885153	0.00189022905432003	-1.049387656	EYS	Down	3.24333622413323
8144528	-0.102799715	5.91182415423244	-3.727155837	0.000213389572913103	0.000816352390075284	-0.134886957	TNKS	Down	3.67082680579692
7985119	-0.102793136	6.10191846270451	-3.749975027	0.00019531221289704	0.000756174593961231	-0.05228906	HMG20A	Down	3.70927059937492
8045697	-0.102781103	5.74248526901622	-4.3954198	1.32381974641337e-05	7.71303896846113e-05	2.48069987894224	RIF1	Down	4.87817114515867
8067011	-0.102767492	7.12942460962162	-4.286330007	2.13991269792494e-05	0.000116272635124176	2.02612037620574	ADNP	Down	4.66960394421289
8113250	-0.102712035	7.30844359381081	-4.087402271	5.00302768915062e-05	0.000242638401369774	1.22476179376603	ERAP1	Down	4.30076709351634
8077595	-0.102630341	5.70294886642163	-4.754207448	2.53868997857262e-06	1.90855481126693e-05	4.05054314765857	BRPF1	Down	5.59539033134995
8025551	-0.102560717	6.28596169470631	-4.828746479	1.77676159971784e-06	1.40173973233e-05	4.39094107717841	SHFL	Down	5.75037084055304
7948839	-0.102528487	7.98521038626127	-3.840932997	0.000136624104909376	0.000564769729929793	0.281704845258727	NXF1	Down	3.86447267030623
7985605	-0.102454822	7.84409759915315	-3.765255615	0.00018402441705543	0.00072063694290144	0.00328944069367143	ZNF592	Down	3.73512454933338
7963750	-0.102437541	6.31157245972793	-2.53754859	0.0114341666870664	0.0245938686312232	-3.767127521	CBX5	Down	1.94179548093883
8050367	-0.102344539	5.63254208246626	-2.386298278	0.0181440268362456	0.0365551269647069	-3.628981378	NBAS	Down	1.74126632043574
7993349	-0.102318679	8.13693961783604	-4.210902166	2.96482236759807e-05	0.000153917298469586	1.71806321065751	NPIPA3	Down	4.52800132155197
8062041	-0.102296002	5.72266563895676	-3.471968997	0.000556669173977446	0.00184982267475295	-1.025813783	ACSS2	Down	3.25440282744852
8073214	-0.102288842	7.62174576612432	-3.863007789	0.000125137623284287	0.000522801223633917	0.363907194022655	TNRC6B	Down	3.90261209775486
8021015	-0.102253099	6.6350812265063	-3.83149397	0.000141833596623369	0.000583507205955777	0.246691995539606	PIK3C3	Down	3.8482208841042
7965064	-0.102235462	8.6465102330955	-3.521854964	0.000463597921084674	0.00157945668649275	-0.856392357	OSBPL8	Down	3.33385852021379
8092328	-0.102200156	5.74523510152612	-4.635610142	4.43577733909236e-06	3.06242658086416e-05	3.51901536607324	MCCC1	Down	5.3530302620789
8168280	-0.102155697	6.32294841830451	-4.180541302	3.37592707046826e-05	0.000172660848924364	1.5955130709706	NONO	Down	4.47160694392888
8121161	-0.102016705	6.53858563695676	-3.917286063	0.000100652480782082	0.000434832836565077	0.567925983534592	UFL1	Down	3.99717551658564
8006820	-0.10200218	9.08802815899461	-3.088423815	0.00211228643173065	0.00572594967017083	-2.250781752	LASP1	Down	2.6752471906432
7905258	-0.101967777	5.94008126794414	-4.217414912	2.88307770009059e-05	0.000150307007302788	1.74445993978672	SETDB1	Down	4.54014365304507
7941243	-0.101934947	7.68643291192973	-2.927121701	0.00356059031679968	0.00897747669642212	-2.724628678	DPF2	Down	2.44847799357899
8000482	-0.10174465	10.3342368835135	-3.323299445	0.000947892327938266	0.00290258364481948	-1.516977877	XPO6	Down	3.02324099181594
8117646	-0.101723957	5.94124989253513	-3.586497129	0.000364562659234382	0.00128889865132352	-0.633420768	ZKSCAN8	Down	3.43822781653389
8170635	-0.101589307	5.5898154067964	-4.157111677	3.72971824194448e-05	0.000188519111373313	1.50150967005751	ZNF275	Down	4.42832397532017
7985166	-0.101558654	6.42673195718198	-3.543747355	0.000427536267254099	0.00147524819228975	-0.781312378	IREB2	Down	3.36902703882994
8163086	-0.101334092	6.38754592239279	-4.697745497	3.31620260971103e-06	2.36718668075647e-05	3.79594675408094	TMEM245	Down	5.47935894326308
8115397	-0.101226255	7.86908172993873	-2.132938629	0.0333654367452794	0.0619397548018394	-4.695839738	FAXDC2	Down	1.47670318596911
8099340	-0.10122357	8.16832749735136	-3.98488575	7.64704983143137e-05	0.000345535078711414	0.825779900522077	WDR1	Down	4.11650607975416
8016429	-0.10112537	5.81401759683603	-2.60844869	0.00933904643210026	0.0207072762622784	-3.588181273	8016429	Down	2.02969746535649
8075263	-0.101087603	5.57491384733989	-3.725959272	0.000225916533272634	0.000858184258330361	0.000633687901750335	NIPSNAP1	Down	3.64605198489935
7903827	-0.10108391	5.64651433185586	-3.852001694	0.000130745460303643	0.000543858226820219	0.322866771165806	STRIP1	Down	3.88357338161407
7988581	-0.101077766	6.32986417654234	-3.89835009	0.000108627893299366	0.000462897048229011	0.496444229877508	SECISBP2L	Down	3.96405864297398
7908635	-0.100999047	6.70355395333694	-2.077053702	0.0382534597567052	0.069429506100204	-4.81168681	7908635	Down	1.41732927984903
8142765	-0.100991916	6.01251078838379	-3.086411247	0.00212639288628647	0.00575695003404967	-2.256845328	LRRC4	Down	2.67235648930376
7905043	-0.100919255	6.40839849376216	-4.521273441	7.51088032275612e-06	4.77275762882285e-05	3.01835356650331	LOC644634	Down	5.12430915794799
8015969	-0.10087104	7.41353562221081	-3.639777324	0.000298229994769345	0.00108462136014174	-0.446730899	UBTF	Down	3.52544867909996
8122986	-0.100870684	5.71547888046306	-4.098839028	4.76904016492595e-05	0.000233258271935091	1.26986408876237	SNX9	Down	4.32156901991626
8112894	-0.100861376	5.7212152741982	-2.2132166	0.0272864881146044	0.0519407035347095	-4.524134648	8112894	Down	1.56405235625365
8002237	-0.100835269	7.34570901904504	-4.312884259	1.90562498240665e-05	0.000105741339918227	2.13578950072349	SLC7A6OS	Down	4.71996256230009
8164644	-0.100774177	7.05181108901442	-3.827855091	0.000143891582968379	0.000589722965749208	0.233215861132181	FAM78A	Down	3.84196460965825
8165735	-0.100714306	7.43820117293154	-3.268514918	0.00114766132096875	0.00340781114693992	-1.692765666	CSF2RA	Down	2.94018625491291
7975976	-0.10069279	7.04727905591352	-3.990754873	7.46538036270583e-05	0.000339525183900909	0.848363823576907	AHSA1	Down	4.12694805997968
8065832	-0.100568197	7.14617986603604	-4.584802923	5.61312023033844e-06	3.75208804234174e-05	3.29510826078172	TRPC4AP	Down	5.25079565530156
7948696	-0.100536615	6.92715696498378	-3.662048533	0.000274013979398479	0.00101148225357581	-0.367916485	MTA2	Down	3.56222728016957
8085486	-0.10045572	7.02887813515316	-3.233756727	0.00129393786824895	0.00377584644260939	-1.80283702	XPC	Down	2.88808657693197
8122440	-0.100410735	5.90685323971532	-3.241931223	0.00125806201130939	0.00368487388706553	-1.777052108	LTV1	Down	2.9002979514935
7904930	-0.10036244	6.1189568740991	-3.694041944	0.000242442519566705	0.000909343995747586	-0.253895346	GPR89B	Down	3.61539121126395
7938880	-0.100250214	6.22097621036396	-3.746053106	0.000198312818351595	0.000766152075558154	-0.066519218	HTATIP2	Down	3.70264921338196
8065256	-0.100217757	6.52224453359099	-5.533596893	4.83064037450756e-08	6.04566211166599e-07	7.84754543038837	CRNKL1	Down	7.31599529312421
8128867	-0.100177712	7.06286623412793	-3.715163812	0.00022351003769613	0.000850166323358505	-0.178101925	CDK19	Down	3.65070296820027
7997779	-0.100142687	6.73528103491352	-3.944556166	9.0135064750372e-05	0.000394135224818691	0.671443976965229	ZC3H18	Down	4.04510622494662
7948399	-0.10013998	7.91067463035856	-4.299861268	2.017287500877e-05	0.00011079662496855	2.08192536242538	PATL1	Down	4.69523220235909
8079869	-0.100132196	8.3598991619045	-3.820936964	0.00014788215933108	0.000602356098210632	0.20762893690773	RBM5	Down	3.83008421661444
8132305	-0.100127169	5.6829181055063	-3.797869326	0.000161956480976217	0.000648352244873684	0.122629836844895	EEPD1	Down	3.79060166824108
8026533	-0.100091449	7.28938630503063	-3.75502158	0.000191514077237966	0.000745185434262158	-0.033957505	HSH2D	Down	3.71779929771587
7920810	-0.100091121	6.12293363112252	-3.796326455	0.000162941574167418	0.000649581689341491	0.116962127915041	GON4L	Down	3.78796809231578
8053901	-0.100079466	8.15783435673695	-3.503365037	0.000496251580318823	0.00167283260254831	-0.919457038	TMEM127	Down	3.30429809721089
7988245	-0.099951106	6.14263756671171	-4.018334474	6.6651482176577e-05	0.000310784418515469	0.954907958948297	MFAP1	Down	4.1761901884264
8170187	-0.099936591	5.49184673822523	-3.089856886	0.00210229428502066	0.00570424280041949	-2.24646179	CD40LG	Down	2.67730649029882
8065612	-0.099875797	6.58406126421621	-4.561709493	6.24247114864158e-06	4.11220998584693e-05	3.19409154273835	NOL4L	Down	5.20464345618762
7966127	-0.099820153	10.3965164904342	-3.44962199	0.000603785269829367	0.00197813084412562	-1.100957743	SELPLG	Down	3.21911748639384
7952677	-0.09979104	5.95432725563423	-5.061358106	5.66080999122287e-07	5.18737136602708e-06	5.48439542240043	NFRKB	Down	6.24712142224812
8137244	-0.099766869	9.43096273219099	-5.598010989	3.40416586522999e-08	4.42461168665076e-07	8.18454753182588	GIMAP4	Down	7.46798928742435
8000236	-0.099765297	6.76318527190631	-3.211107246	0.00139834604114342	0.00403301579994706	-1.873953036	CDR2	Down	2.85438534278017
7955425	-0.09973218	7.23253285736396	-5.194048235	2.88851945977725e-07	2.91659289246595e-06	6.12913430438223	ATF1	Down	6.5393247022976
8117929	-0.099693593	6.58411226054053	-3.198912114	0.00145773692925202	0.00416503165703784	-1.912044503	ABCF1	Down	2.83632084397598
8017019	-0.099575583	5.99921181670451	-3.613073163	0.00032991471536763	0.00118634470000628	-0.540628549	MTMR4	Down	3.48159831294683
7927936	-0.099492181	6.58849950242523	-3.024718623	0.00260317076004831	0.00684990584800016	-2.440862369	DDX21	Down	2.58449734256525
8057441	-0.099255729	5.92818072597477	-4.301225979	2.00529939404962e-05	0.000110208391809368	2.08756277113865	CWC22	Down	4.6978207774195
8089701	-0.09914467	6.23088133479099	-3.303787441	0.00101501198642777	0.00307427058621942	-1.57990836	ZBTB20	Down	2.99352882907224
8034851	-0.099114353	9.34939575074055	-3.152137408	0.00170780662622606	0.0047627479100735	-2.05684936	ADGRE3	Down	2.76756130572977
8144812	-0.099114021	7.46926035224505	-3.469495978	0.000561708993397859	0.00186364626782214	-1.034152407	PCM1	Down	3.25048862267576
8001666	-0.099080064	6.79349772532252	-3.741074517	0.000202184441560581	0.000779712182279467	-0.084562964	CSNK2A2	Down	3.6942522671642
7947540	-0.099064015	6.53323007250811	-4.333872625	1.73799044664073e-05	9.76331701718762e-05	2.22291948201624	TRAF6	Down	4.75995261510405
7938448	-0.099058573	6.30740059577117	-3.444271015	0.000615606640331912	0.00201303604838152	-1.118881948	USP47	Down	3.21069670423375
8137558	-0.099035827	6.71646606036937	-3.609503062	0.000334382477931389	0.00119891064748539	-0.553131828	RBM33	Down	3.47575648822191
8118682	-0.099029052	7.03279867001622	-4.322452802	1.82737014100385e-05	0.000102055781903343	2.17546280909393	PHF1	Down	4.73817347568298
8081537	-0.098995803	7.55654962216576	-2.411798967	0.0161957874975047	0.0332198562300151	-4.07265069	TRAT1	Down	1.79059793017891
8002121	-0.098979025	6.16209549467388	-4.124777132	4.27632269317e-05	0.000213025595512449	1.37259361246419	CTRL	Down	4.36892953017624
8154793	-0.098968842	6.15594622912973	-3.625569499	0.000314713582678204	0.00113547080478416	-0.496770784	NFX1	Down	3.50208451302927
7998931	-0.098951627	5.75283436704504	-5.39468603	1.01565731992911e-07	1.1677350759665e-06	7.13269570648735	ZNF200	Down	6.99325279713817
8139356	-0.098935294	5.77246729121622	-4.027515895	6.41731099336798e-05	0.000301396910107909	0.990530732963758	NUDCD3	Down	4.19264691357917
7937900	-0.098923426	7.02434932760901	-3.344360612	0.00088008504412132	0.00273082883607706	-1.448651483	STIM1	Down	3.05547535920433
8146544	-0.098894157	7.24357816971892	-3.658416127	0.000277833199093497	0.00102251629354811	-0.380802281	UBXN2B	Down	3.55621586039235
7913415	-0.098794394	6.52771786595135	-4.281528557	2.18511112151418e-05	0.000118142528472927	2.00635802427566	USP48	Down	4.66052647254559
8013191	-0.098745502	7.32482003659099	-2.918169311	0.003662827245658	0.00920296018045133	-2.750206488	FLII	Down	2.43618356400723
8166876	-0.098743136	8.69800675906307	-3.333081225	0.000915817520304514	0.00282240688977335	-1.485295509	DDX3X	Down	3.03819105233618
8083090	-0.09870579	7.43852445117658	-3.165456353	0.00163284447504531	0.00459230851543238	-2.015826094	ZBTB38	Down	2.78705517891686
7940857	-0.098671054	6.39281770906306	-3.118903551	0.00190890642573401	0.00524888396336235	-2.158484049	STIP1	Down	2.71921536012567
7952984	-0.098659943	5.88639107123784	-2.42902112	0.0154543242514607	0.0318752673924516	-4.031705277	7952984	Down	1.8109499799425
8065762	-0.09860691	5.66166640783063	-4.010533715	6.88282685307976e-05	0.000319089333086595	0.924702236315277	PIGU	Down	4.16223315558034
8162352	-0.098559764	6.79029057095676	-3.497239012	0.000507536202973708	0.00170556690500479	-0.940281399	NOL8	Down	3.29453297372817
8105353	-0.098488041	6.52522618865585	-3.570689844	0.00038675966873742	0.00135570269248893	-0.688302947	MTREX	Down	3.41255882041639
8167125	-0.098477072	5.67457857486668	-3.526344214	0.000455978867429051	0.00155719040548147	-0.841032718	USP11	Down	3.34105528446632
8107868	-0.098438823	9.18688173918198	-6.3788181	3.74895840484011e-10	7.38065486870691e-09	12.5422432694497	CDC42SE2	Down	9.42608937810302
8146955	-0.098398153	7.51685895842523	-3.288973199	0.00106888903300797	0.00320927232995394	-1.627449618	8146955	Down	2.97106737884527
8088776	-0.098358961	7.14822010952973	-3.86598152	0.000123661914581466	0.000517280246511783	0.375014921952904	FOXP1	Down	3.90776403387039
8023481	-0.098342808	7.83270723603423	-4.091913966	4.909447550056e-05	0.000238636788185642	1.24254006655829	NARS1	Down	4.30896737538434
8040018	-0.09833147	5.88630541776576	-4.115588004	4.44506300989693e-05	0.000219654890168145	1.33612976363802	TRAPPC12	Down	4.35212207841557
8027439	-0.09825313	5.65825277502703	-3.110361975	0.00196400240525238	0.00537808597665647	-2.184437637	ZNF507	Down	2.70685798468186
8135458	-0.098205393	7.45760097256035	-5.557747752	4.2382868639731e-08	5.3666296076417e-07	7.97348950051757	CBLL1	Down	7.37280965186677
7947358	-0.098098675	5.78757667487207	-3.281816966	0.00109585454529852	0.00327881809302886	-1.650341513	TPT1-AS1	Down	2.96024708669688
8175835	-0.098056353	5.88656818176036	-3.675419441	0.000260376280534907	0.000965688028839786	-0.320378858	BCAP31	Down	3.58439858117141
8090893	-0.098016237	8.74515795493513	-5.707615076	1.86209188608142e-08	2.60662635287014e-07	8.76596467741437	MSL2	Down	7.72999889229478
7969703	-0.097970781	6.40599974497658	-3.989461661	7.50505467876849e-05	0.000340790344892157	0.843384949950698	IPO5	Down	4.12464613931666
8014081	-0.097949675	6.16048125673515	-3.399223031	0.000724038681480763	0.00230979857580785	-1.26872219	UTP6	Down	3.14023823117178
8028674	-0.097911628	5.91872447645225	-3.354142873	0.000850149214186221	0.00265033863844099	-1.416774999	SUPT5H	Down	3.07050484227345
8122013	-0.09789986	5.82927883303784	-3.02320037	0.00261605286931063	0.00687750728416633	-2.445345719	L3MBTL3	Down	2.58235348335318
8124775	-0.097830106	5.92855319471891	-3.859165211	0.000127069153675973	0.000529332034854063	0.349566072654906	DHX16	Down	3.89595986261816
7909898	-0.097822896	6.55333610993694	-4.811983352	1.92602133912705e-06	1.50435525428375e-05	4.31396421419712	MIA3	Down	5.71533890547016
7988227	-0.097793587	5.7216575121099	-6.08211789	2.20239677493362e-09	3.73843846264816e-08	10.8276927234478	SERINC4	Down	8.65710443757075
8074349	-0.097757506	6.6835175125982	-4.732893537	2.80898105359216e-06	2.066824077306e-05	3.95410556762352	DGCR2	Down	5.55145119007864
8065776	-0.097635151	6.15120656042703	-3.516448883	0.00047293105124202	0.00160617741428119	-0.874864032	NCOA6	Down	3.32520217056831
8165183	-0.097608307	6.18927964673694	-3.176883731	0.00157096107580277	0.00443127162468018	-1.980496034	SEC16A	Down	2.80383457547784
7960666	-0.097606022	7.56654298781621	-4.695498167	3.35146770806638e-06	2.38446419526868e-05	3.78587124981843	ZNF384	Down	5.4747649607477
8064438	-0.097555498	6.93685626849189	-3.593273867	0.00035541724322277	0.0012612192956008	-0.609821374	NSFL1C	Down	3.44926150603314
8016077	-0.09754976	6.91813022508828	-3.953556055	8.68987609741425e-05	0.000381725937789114	0.705756774476124	GPATCH8	Down	4.06098641579448
8130567	-0.097455493	8.0121575302955	-3.753358593	0.000192757918261112	0.000748716905029534	-0.04000088	TCP1	Down	3.71498777262085
7987869	-0.09741554	6.95501044141983	-3.896616634	0.000109387121591585	0.000465305257713901	0.489916952453619	TMEM87A	Down	3.96103380552487
8032410	-0.097315271	9.24028960613693	-3.579009037	0.000374924432554676	0.00132173891329475	-0.659447936	MOB3A	Down	3.42605625715666
8163784	-0.097300663	7.19328623098919	-3.981236618	7.76210780082853e-05	0.000349335363082174	0.81175414740706	FBXW2	Down	4.11002033003457
8043504	-0.097282624	7.5165564170955	-2.932287793	0.00350278436725833	0.0088654269441939	-2.709834111	MAL	Down	2.45558659719338
8038989	-0.0972811	5.43421623353874	-2.742180032	0.00629918129900165	0.014724272252993	-3.237570566	ZNF600	Down	2.20071589188463
7927405	-0.0972261	6.1833564278991	-2.373080961	0.0179781615704488	0.0362718032807627	-4.163660311	WDFY4	Down	1.74525472086925
8137202	-0.097196335	5.72297345464888	-4.287265119	2.3271957712204e-05	0.000124672098490781	2.12750209394207	ZNF862	Down	4.63316708092279
8099246	-0.097181689	6.13204518535676	-4.593586742	5.39011372182524e-06	3.63969856094746e-05	3.33365509356882	GRPEL1	Down	5.26840207187446
8143065	-0.09715771	8.00699823802162	-2.426925341	0.0155429231959746	0.0320254783079783	-4.036703202	CYREN	Down	1.80846729901695
8001529	-0.097146736	6.87429576892793	-3.034761466	0.00251941317950767	0.0066579527572463	-2.41115136	8001529	Down	2.5987006030992
7976648	-0.097112888	7.27879656631171	-3.880363539	0.000116754088777999	0.0004923083166419	0.428850097509494	CCNK	Down	3.93272790131749
7976148	-0.097066568	5.41626731796685	-2.419551171	0.0160275595553205	0.032913942854377	-3.865947168	FOXN3-AS2	Down	1.79513260068669
8041283	-0.09706519	6.66285636064865	-4.080327641	5.1531885748556e-05	0.000249640140904381	1.19692148521462	BIRC6	Down	4.287923965
8135576	-0.096993867	7.89028090994233	-3.657867502	0.000278414368923094	0.00102378128069247	-0.382747444	TES	Down	3.55530835461113
7959361	-0.096915477	6.44251188570811	-3.470490055	0.000559678041334364	0.00185905383298391	-1.030801221	MLXIP	Down	3.25206173206842
7916443	-0.096888501	6.48394001731532	-3.552588369	0.000413731658447857	0.00143105017681342	-0.750866081	USP24	Down	3.38328124593272
8073072	-0.096818256	6.77271316126306	-2.864639473	0.00433201795698189	0.0106394163608815	-2.901560174	APOBEC3D	Down	2.36330975181542
8073345	-0.0967463	8.21945586994595	-3.437686428	0.000630449654984937	0.00205533738182802	-1.140901811	EP300	Down	3.2003495886075
8159111	-0.096745598	5.7534534557982	-3.393088076	0.000740111898609371	0.0023515051222213	-1.288982158	WDR5	Down	3.13070261368163
8138670	-0.096728774	9.87499968422162	-3.511718811	0.000481240979493534	0.00162926618224293	-0.891003645	HNRNPA2B1	Down	3.31763739793622
8021565	-0.096722916	5.64533491141441	-4.49022469	8.64893650713177e-06	5.36159450043115e-05	2.88439988564824	PHLPP1	Down	5.0630372910877
7917576	-0.096657585	8.40793155503242	-3.101212796	0.00202463845516267	0.00552133377573299	-2.212161188	GBP5	Down	2.6936525185957
8127698	-0.096482382	7.20486855224684	-4.178002275	3.41266396211865e-05	0.000174229729694193	1.58530212300773	PHIP	Down	4.46690647368518
8116998	-0.096466353	7.28599286932792	-2.878102815	0.00415398379598815	0.0102547386981981	-2.86374899	JARID2	Down	2.38153520190941
8034021	-0.096452227	7.79162058396396	-4.482421872	8.95992633788777e-06	5.53052575602049e-05	2.85087107498854	CDC37	Down	5.04769556078211
8133504	-0.096356954	6.65584091906126	-2.507853119	0.0124294537429499	0.0263923121461357	-3.840645223	GTF2I	Down	1.905547958
8109368	-0.096356071	7.66893584592613	-3.279339189	0.00110533717274443	0.00330260652826585	-1.658256436	G3BP1	Down	2.95650522430811
7957665	-0.096333278	6.65474495235856	-4.406961102	1.25748544149692e-05	7.40156789216925e-05	2.52941626596763	ELK3	Down	4.90049703427534
8077858	-0.096286875	6.80718859813693	-4.002088533	7.12608453247648e-05	0.000327549184027424	0.892063642799715	ATG7	Down	4.1471490301789
7992987	-0.096286731	7.53478678108288	-6.282954928	6.69367794991233e-10	1.26025294677061e-08	11.9805288212349	HMOX2	Down	9.17433518650178
8067040	-0.096250102	8.01748132816396	-2.376858909	0.0177969641427341	0.0359567061393619	-4.154843482	NFATC2	Down	1.74965407457341
7967900	-0.096203778	7.30281101412072	-5.087059443	4.97485000157794e-07	4.66791420713891e-06	5.60809238914561	ZMYM2	Down	6.3032200092839
7905789	-0.096203275	7.7179136462991	-3.012740179	0.00270640592956997	0.00707895799403404	-2.476175112	IL6R	Down	2.56760706370637
8169361	-0.09619967	7.19344806688288	-2.3968748	0.0168634871931711	0.0343686717245839	-4.107901943	8169361	Down	1.77305261285762
8105778	-0.096118877	7.41792061343243	-4.118859869	4.38426841738699e-05	0.000217398197602806	1.34910424884548	PIK3R1	Down	4.35810286496586
8049088	-0.096112247	6.68677421317838	-3.548840576	0.00041953180328362	0.00144936808482158	-0.763781416	COPS7B	Down	3.37723511119512
8172876	-0.096108153	6.72227935897657	-2.535920511	0.0114868385937465	0.0246825340627649	-3.771180099	SMC1A	Down	1.93979948133865
7949465	-0.096079875	6.99949472596035	-3.844188749	0.000134869534354628	0.000558856316549714	0.293800577064306	RELA	Down	3.87008614192143
7909188	-0.096004229	6.17596064017837	-4.561945239	6.23571713207311e-06	4.11090128668703e-05	3.19512036739201	IKBKE	Down	5.20511359373433
8180351	-0.095992949	6.61866081217657	-4.528998855	7.25086347317182e-06	4.64417605923971e-05	3.05181653210094	CTBP2	Down	5.13961027214566
7938563	-0.095977116	6.177103972	-3.269113116	0.0011452836306863	0.00340309467519226	-1.690861394	BMAL1	Down	2.94108694652238
7903719	-0.095862723	6.25583335140901	-3.241104691	0.00126164716057617	0.00369286607795257	-1.779662097	AMPD2	Down	2.89906208537733
7916185	-0.095788119	7.02235132295136	-3.307115275	0.001003261056758	0.00304402536679247	-1.569200559	TUT4	Down	2.9985860452871
7944722	-0.095757489	6.20098685350631	-4.441846588	1.07576408773665e-05	6.45084403932764e-05	2.67739317569983	UBASH3B	Down	4.96828295787731
8103437	-0.095656139	6.31060426346847	-4.731778834	2.82385364050968e-06	2.07411328297402e-05	3.94907294297077	PPID	Down	5.54915781639014
8009227	-0.095651205	8.13205646802702	-3.068107759	0.00225871878879639	0.00606191475748251	-2.311815763	PSMC5	Down	2.64613783551442
7987192	-0.095586837	8.68120489810811	-3.819962728	0.000148452449356564	0.000604393517847807	0.204029216017375	SLC12A6	Down	3.82841263246831
8101043	-0.095574173	7.29244348225226	-3.600054742	0.000346481912320682	0.00123408241633261	-0.58616502	G3BP2	Down	3.46031943229129
7956443	-0.095501991	7.15976643156938	-3.472145107	0.000556311890834291	0.00184982267475295	-1.025219751	MARS1	Down	3.25468165717489
8148985	-0.095431201	7.5148080179009	-3.317557648	0.000967202714542009	0.00295332471936818	-1.535533407	ERICH1	Down	3.01448249325878
8116297	-0.095413244	8.73559304272793	-3.543089578	0.000428580387356662	0.0014782594720706	-0.783574705	HNRNPH1	Down	3.3679677069705
7944525	-0.095374592	5.9225136022036	-3.011708988	0.00271546624264064	0.00709559557887584	-2.479208749	7944525	Down	2.56615559177617
8095773	-0.095364466	7.30616356068109	-3.913282825	0.000102290901085266	0.000440806816620814	0.552786770897868	USO1	Down	3.99016299565446
7918359	-0.095358349	6.03461254163964	-4.092953663	4.88811960430536e-05	0.000237915785325053	1.24663959655458	AMIGO1	Down	4.31085817615864
8073081	-0.095357207	6.07258652335676	-3.632382377	0.000306705512761136	0.00111029455774109	-0.472799146	APOBEC3F	Down	3.51327841788701
8155301	-0.095282838	5.76366675721441	-3.699994108	0.000236960009227616	0.000891883963146981	-0.232578298	TRMT10B	Down	3.62532494191072
7995580	-0.095229746	7.0178621886919	-4.087852712	4.99360915394418e-05	0.000242317905089818	1.22653591999079	7995580	Down	4.30158545255895
8039796	-0.095182814	8.4447830811928	-3.994736639	7.34446928476056e-05	0.000334446587124715	0.863703211721273	CHMP2A	Down	4.13403958108915
7934301	-0.09514522	6.94419085271532	-4.478335151	9.1270538704108e-06	5.62563156001089e-05	2.8333320186361	ECD	Down	5.03966938613545
8104580	-0.095008993	5.75688817141261	-3.979242671	7.82566884956812e-05	0.000352012219560907	0.804095367749243	OTULIN	Down	4.10647853362012
8025672	-0.095004712	9.5837388076883	-3.286115743	0.00107958158774142	0.00323574279843389	-1.636596015	SLC44A2	Down	2.96674453094257
8122909	-0.094952439	7.27501234163783	-4.59694462	5.30713071657254e-06	3.59775064221737e-05	3.34840883627847	SCAF8	Down	5.27514021540679
8133345	-0.094898877	6.22534665508108	-3.840300965	0.000136967205374113	0.000565916728289878	0.279357854092403	BUD23	Down	3.86338340532532
8058905	-0.094848171	9.7348968673946	-3.435244393	0.000636038866590532	0.00206574883111494	-1.149058084	CXCR1	Down	3.19651634499615
7939120	-0.094798727	5.49146666599279	-3.193968523	0.00148246975009192	0.00422449988600219	-1.927446011	RCN1	Down	2.82901415968525
8071649	-0.094771889	6.42560302221803	-2.17410654	0.0301166288758686	0.056590911047421	-4.608565389	BMS1P20	Down	1.52119364278161
7944195	-0.094738068	7.39588479525225	-3.481758421	0.000537130647184242	0.00179313881946176	-0.992749585	UBE4A	Down	3.26992006727953
8031827	-0.094730695	7.24646651522702	-3.275853382	0.00111880644932243	0.00333706953044184	-1.669381636	ZNF587	Down	2.95124503881725
8096661	-0.094699392	6.04585085348288	-2.383728975	0.0174715716484932	0.0353905008985099	-4.138775175	8096661	Down	1.75766802646713
7934852	-0.094660779	7.59672667655676	-4.186570248	3.29019798862658e-05	0.000168776783200041	1.61978240178864	GLUD1	Down	4.48277796746618
8094743	-0.094559644	7.38608762191171	-3.987900433	7.5532178215369e-05	0.000342616503288336	0.837376242007026	RHOH	Down	4.1218679908321
8077099	-0.094541254	6.43394029386487	-3.173170248	0.00159082935146709	0.00448291552212441	-1.991990485	SCO2	Down	2.79837640469725
8017235	-0.094499324	5.86098753054234	-4.632208672	4.50654882812628e-06	3.10879764359464e-05	3.50395377169371	APPBP2	Down	5.34615591902313
8170891	-0.094426091	7.87624543818558	-4.201359147	3.08860140258579e-05	0.000159766106145755	1.67945362640417	GDI1	Down	4.51023813566981
7928915	-0.094397589	5.68069356190155	-3.504084371	0.000567607081726629	0.00187959902677754	-0.59297994	NUTM2A	Down	3.24595219472335
8110894	-0.094376865	5.97226528555135	-3.315181714	0.000975299625312245	0.0029727849660896	-1.543202598	NSUN2	Down	3.01086194263016
8029029	-0.094362621	8.37999482507567	-2.823472717	0.00492026218936139	0.0118545462025324	-3.016107101	HNRNPUL1	Down	2.30801175407025
7914563	-0.094319541	5.83095024711531	-3.074297953	0.00221314270952328	0.00596000299319777	-2.293260258	YARS1	Down	2.65499058066823
7994026	-0.094313977	10.4547297784414	-3.562219639	0.000399168758624234	0.00139129412499409	-0.717615858	NPIPB5	Down	3.39884345658317
7972946	-0.0943087	6.85717366156757	-2.484348141	0.0132710476621175	0.0279249009249485	-3.898237152	RASA3	Down	1.87709479108307
8132592	-0.094284697	6.45306227901801	-2.933843657	0.00348554356663068	0.00882697273863622	-2.705373497	OGDH	Down	2.45772948454444
7960689	-0.094275935	6.91145614095856	-4.446928628	1.05148784490067e-05	6.33258695965373e-05	2.69904079470894	MLF2	Down	4.97819574335148
8100902	-0.094243187	6.76663555045946	-3.728363092	0.000212394991035738	0.000813630389916113	-0.130529104	ANKRD17	Down	3.67285572954532
8104422	-0.094234259	6.52621966744505	-3.826449838	0.000144693852000726	0.000592093205620468	0.228014932824387	MTRR	Down	3.83954992153392
7981335	-0.094059533	7.60894075755856	-2.7510789	0.00613284231415414	0.0143705161073237	-3.21363434	HSP90AA1	Down	2.21233820162151
8180263	-0.094039931	8.06147316973694	-4.431274201	1.12799760641528e-05	6.70808507594411e-05	2.63243255225698	ZC3H11A	Down	4.9476918219145
8130038	-0.094018802	5.77918049476575	-3.646389146	0.000290838752445977	0.00106132143983989	-0.423380489	SHPRH	Down	3.53634772693214
7926786	-0.094011823	7.95811795694774	-3.368825406	0.000806990285294352	0.00253411406776883	-1.368762736	APBB1IP	Down	3.09313169336771
8010212	-0.093933584	7.55261461988829	-4.068342094	5.41740475150476e-05	0.00026082792390969	1.14985921950308	TMC8	Down	4.26620871568134
7957177	-0.093918441	7.07963105666667	-3.45119967	0.000600340506882218	0.0019705885766446	-1.095667888	RAB21	Down	3.22160235242637
7954940	-0.09388105	7.36325638973513	-4.799617478	2.0437948062971e-06	1.58628646396939e-05	4.25733747616481	PPHLN1	Down	5.68956270881434
7990839	-0.093792758	5.58719096869909	-3.347478339	0.000870439372549688	0.00270576737905406	-1.438501762	STARD5	Down	3.06026147277648
8050128	-0.093776495	6.86784816254234	-2.971371697	0.00309245098479604	0.00795531170700961	-2.597087212	KIDINS220	Down	2.50969717519159
7925364	-0.093722913	5.69336302592973	-3.570873753	0.000386494290061717	0.00135532340919162	-0.687665754	HEATR1	Down	3.4128569178207
8094228	-0.093712394	7.82182799589189	-3.020793706	0.00263659276387278	0.00692517191680626	-2.452448054	BST1	Down	2.57895694417726
8147262	-0.093705277	5.8091188053045	-3.666698922	0.000269196415750827	0.00099583041313573	-0.351401659	OTUD6B	Down	3.56993072687748
7962312	-0.09365451	5.8193887535928	-2.187969896	0.0290857504040128	0.0549772963028939	-4.578806453	ABCD2	Down	1.53631972704808
8048171	-0.09361089	5.29825419095787	-2.606092298	0.00953944037944679	0.0210811364407918	-3.405876245	LINC01963	Down	2.02047710194653
8006788	-0.09359999	7.26727986444504	-3.83943635	0.000137437883033708	0.000567046347081178	0.276147778034824	MLLT6	Down	3.86189354293265
8169882	-0.093556346	5.68551736865225	-3.978215618	7.85860042394474e-05	0.000353125124834161	0.800151856951503	BCORL1	Down	4.10465479267307
8079153	-0.093547269	7.98294833921802	-3.298321026	0.00103459207095717	0.00312260673008878	-1.597474868	ABHD5	Down	2.98523085431737
8048976	-0.093471606	7.19911980941802	-2.485925584	0.0132130253793724	0.0278231789612524	-3.8943887	8048976	Down	1.87899773082351
8156199	-0.093457598	6.4242105137946	-2.223494969	0.0265820370181628	0.0507453852573871	-4.501700304	DAPK1	Down	1.57541174153286
7994353	-0.093447622	7.00368116662883	-2.252337989	0.0246887143517205	0.0477226594608577	-4.438200181	APOBR	Down	1.60750152507378
8104166	-0.093413023	6.90399926370991	-3.229108909	0.00131475587864403	0.00382288080532409	-1.817469736	SDHA	Down	2.88115487865715
8084219	-0.093365724	7.06485046675856	-4.749164759	2.60028187702838e-06	1.94468609068653e-05	4.02769077163522	KLHL24	Down	5.58497957087435
8038029	-0.093346595	8.15806166063603	-5.168536954	3.29117563076055e-07	3.26580062877424e-06	6.00399853723133	CARD8	Down	6.48264894133524
8018922	-0.093240638	7.96969518000721	-2.556719572	0.0108299201024314	0.0234580258837645	-3.71921643	CYTH1	Down	1.9653747473637
8034871	-0.093214107	6.57641455246306	-3.75650709	0.000190409381636663	0.000741264152529547	-0.028556944	8034871	Down	3.72031165735565
7902345	-0.093207118	5.78713837776937	-3.250836274	0.00122002935195949	0.00359668823998176	-1.748891482	TYW3	Down	2.9136297207673
8157700	-0.093179423	6.54355386412973	-3.902175209	0.00010697014771069	0.000456861606592014	0.510857323421027	RABGAP1	Down	3.97073740449597
7921652	-0.093169211	5.71262794455676	-2.929372387	0.00353530014627657	0.00892971216115531	-2.718186312	SLAMF1	Down	2.451573709
7983663	-0.093168417	6.27367578332253	-3.696135989	0.000240500240438754	0.000902451511446202	-0.24639947	USP8	Down	3.61888448510648
8166065	-0.093089953	7.58572150316756	-2.892327342	0.00397313793869314	0.00985909883319453	-2.823613143	TLR8	Down	2.40086635692466
8059393	-0.092900482	7.77057271450811	-4.737178375	2.75251042676379e-06	2.03035905987889e-05	3.97346080005869	CUL3	Down	5.56027102720547
8116484	-0.092896636	5.98761455123964	-4.387578433	1.37078418103463e-05	7.94907329728419e-05	2.44766905541143	MGAT1	Down	4.8630309160083
7903032	-0.092885179	6.4329119550955	-4.767227465	2.38608635199404e-06	1.81119917370111e-05	4.10965035219812	MTF2	Down	5.62231384334971
7985364	-0.092879975	7.27810861919279	-6.049219895	2.6686702625035e-09	4.43390051513827e-08	10.6419697152855	IL16	Down	8.57370508377032
7903389	-0.09283462	6.46523892058738	-3.252102853	0.00121470723896408	0.00358467505872253	-1.744880114	7903389	Down	2.91552838035618
7973214	-0.092817511	7.63536773645586	-3.122095446	0.00188868556521518	0.00520323822008003	-2.148767836	TOX4	Down	2.72384033887996
8089203	-0.092768916	6.52896746487748	-4.041082411	6.06706025328902e-05	0.000287610008598742	1.04330744867582	SENP7	Down	4.217021692
7957759	-0.092767276	7.65655556849009	-3.539830135	0.000433789566644546	0.00149085987771061	-0.794779151	APAF1	Down	3.36272089769571
7942300	-0.092753253	5.99543982986306	-4.826815123	1.79337295134899e-06	1.41317847213753e-05	4.3820596823896	IL18BP	Down	5.74632938479926
8150599	-0.092647504	6.28659499206306	-2.634046964	0.00867151523212742	0.0194471978794889	-3.522391059	PRKDC	Down	2.06190500869968
8031176	-0.092585521	8.17448274587387	-3.139460986	0.00178208804759504	0.00494750329504573	-2.095738613	LENG8	Down	2.74907084258869
7923501	-0.092536115	5.85715180199999	-4.196267193	3.15664635179694e-05	0.000162895041840485	1.65888598816687	7923501	Down	4.50077407064697
8066275	-0.09252958	6.37989711427027	-2.178608616	0.0297784553239269	0.0561266929526168	-4.598921666	8066275	Down	1.52609783384018
8086600	-0.092499226	7.49853543286306	-2.56014927	0.0107248727283559	0.023271408539661	-3.710607973	CCR1	Down	1.96960785286825
8092933	-0.092456193	8.10099131063783	-3.834389465	0.000140215926177501	0.000577678897003628	0.257423774562091	ACAP2	Down	3.85320265499858
8085431	-0.092432741	6.76923545583424	-2.984916875	0.00296083086241397	0.0076463745212925	-2.55767549	NUP210	Down	2.52858640099244
8143988	-0.092393723	7.83014999961981	-2.88079701	0.00411916625469057	0.0101833631348041	-2.856161804	KMT2C	Down	2.38519067902256
8099760	-0.092348592	6.18102844018739	-3.503780421	0.000495494965079626	0.00167161701247325	-0.918043748	ARAP2	Down	3.30496075419434
8002592	-0.092250391	7.3930971442973	-3.929739144	9.5713124564481e-05	0.000415576169747996	0.615113942199375	AP1G1	Down	4.01902850595236
8110450	-0.092246907	7.93427699611171	-3.796841668	0.00016261199334518	0.000649168156766429	0.118854512659071	HNRNPAB	Down	3.78884742644462
8085429	-0.092211583	5.8119610944973	-3.029735153	0.00256101880403972	0.00675548031423509	-2.426033245	8085429	Down	2.59158723275347
8018324	-0.092166251	6.73066888395676	-3.199669756	0.00145398031446559	0.00416257378872404	-1.909682079	GGA3	Down	2.83744147337852
8090351	-0.092160616	6.8254464523045	-5.146985907	3.67320335451164e-07	3.60341666961933e-06	5.89872405309104	ZXDC	Down	6.43495502774031
8047518	-0.092155866	6.91653242563785	-3.11600733	0.00192742648505154	0.00529474309671851	-2.167291919	NOP58	Down	2.71502217760662
7921970	-0.092095924	7.08375283298919	-4.542900985	6.80454344688731e-06	4.40016759945892e-05	3.11216779223211	ALDH9A1	Down	5.16720100861629
8035905	-0.092064347	6.22064172764504	-5.43120555	8.36695110285805e-08	9.8428675798015e-07	7.31904765951742	ANKRD27	Down	7.0774327690591
8087885	-0.092051298	6.01200490332973	-4.004601832	7.05285126663615e-05	0.000324875729018181	0.901770153923176	BAP1	Down	4.15163527463552
8079462	-0.091983672	7.21162786661442	-3.120666149	0.00189771574116068	0.0052264461309577	-2.153119841	NBEAL2	Down	2.72176884000716
8151842	-0.091962349	6.06042406227388	-4.429553144	1.13672711622583e-05	6.75533971276041e-05	2.62512295066003	VIRMA	Down	4.94434377993955
8169541	-0.091961316	8.37020415151893	-4.833831172	1.73373466663671e-06	1.37030192762679e-05	4.41433879828122	DOCK11	Down	5.76101736685565
8144184	-0.091945172	7.81135725312072	-4.051484741	5.8108751557508e-05	0.000277602085695508	1.08388809844951	ESYT2	Down	4.2357584550983
8118932	-0.09175783	7.36896688562162	-4.144760385	3.93015984170232e-05	0.000197377800320321	1.45215408117639	DEF6	Down	4.40558978627657
7959880	-0.091745552	5.59690226444865	-4.400118626	1.29641870211713e-05	7.57386075091872e-05	2.50051947471406	7959880	Down	4.88725471246883
7984922	-0.09167608	5.78471940788108	-4.050579502	5.83275441576587e-05	0.000278184963092639	1.08035275284506	MPI	Down	4.23412630886452
7909011	-0.091618526	8.54827067300001	-3.265116857	0.00116125479949069	0.0034446164898549	-1.703576502	MDM4	Down	2.9350724780463
8155699	-0.091438333	5.73706966664685	-4.014351299	6.77546857197659e-05	0.000314619631104761	0.939477582872473	FXN	Down	4.169060665
7967794	-0.091372313	6.81966441903604	-4.124882182	4.27442934470708e-05	0.000213025595512449	1.37301091049185	ANKLE2	Down	4.36912185730713
8041048	-0.091329085	7.15406146525406	-3.134861301	0.00180976963085179	0.00501466694307037	-2.10981233	FOSL2	Down	2.74237670381438
7914809	-0.091307285	7.16306386145406	-4.460149195	9.90767475855469e-06	6.01647038331106e-05	2.75546347328008	KIAA0319L	Down	5.00402825853386
8035023	-0.091239711	6.66146427565225	-5.449296889	7.59781200007829e-08	9.011820203119e-07	7.41178270654013	AKAP8L	Down	7.11931145681166
7953981	-0.091067852	6.89204144531891	-3.097041651	0.00205285029512346	0.00558590346950129	-2.224774282	ETV6	Down	2.68764272056238
8167334	-0.091060657	8.39842830103242	-3.337961127	0.000900195933716933	0.00278221847184269	-1.469456469	WAS	Down	3.04566295314858
7911600	-0.090954588	7.21118304403964	-3.437200222	0.000631558792638053	0.00205627847538838	-1.142526155	NADK	Down	3.19958621418263
7975747	-0.090920178	5.94933651663423	-4.173535939	3.47821255980322e-05	0.000177261388316685	1.56735444599942	DLST	Down	4.45864388100817
8163275	-0.090893731	6.02362149158739	-3.52257412	0.000462369426473846	0.00157651702826571	-0.853933074	ECPAS	Down	3.33501089074817
7980773	-0.090859008	6.4123721372955	-2.743514718	0.00627397634930211	0.0146693324457788	-3.233985329	CCDC88C	Down	2.20245712277359
7904881	-0.090791876	7.89334286903964	-2.417701348	0.0159382157620703	0.0327565631819353	-4.058649995	PDIA3	Down	1.79756029825099
8021312	-0.09078305	6.36222853191532	-3.261402115	0.00117628572393949	0.00348082079530892	-1.71538247	WDR7	Down	2.92948717378854
8081667	-0.090767581	5.74569390441261	-3.914145573	0.000101935681512192	0.000439655104558483	0.55604822307957	SLC35A5	Down	3.99167376916944
7942174	-0.090720229	6.85156963418919	-3.330055773	0.000925628726435096	0.00284653941085943	-1.495104249	PPFIA1	Down	3.03356317573019
7977749	-0.090717416	6.36646770643243	-3.870738084	0.000121335627144697	0.000508642252245369	0.392798869521103	METTL3	Down	3.91601166079422
8114365	-0.090710564	6.06828758875675	-3.823580069	0.000146345361847077	0.000596660073384089	0.217399365287816	BRD8	Down	3.83462103719425
8009932	-0.090688167	5.85418670514054	-4.1109372	4.53286094066469e-05	0.000223138356517529	1.31770382226086	SAP30BP	Down	4.34362760404485
8051204	-0.090668842	6.52054477086307	-3.257652913	0.00119163869589396	0.00352262614833514	-1.727284847	SUPT7L	Down	2.92385540245233
7972888	-0.090657349	6.34773389107928	-2.464198028	0.0140323343787817	0.0292980192126476	-3.947186749	PCID2	Down	1.85287007498078
7997321	-0.090641438	5.84728976630811	-4.403685228	1.27598328016451e-05	7.47981225347288e-05	2.51557654028493	SYCE1L	Down	4.89415501635143
8027268	-0.090635241	5.69370174441262	-3.040676456	0.00247124595748479	0.00655247352977937	-2.393607723	ZNF66	Down	2.60708402810558
8064351	-0.090613038	7.64211119006486	-3.690892985	0.000245391055082501	0.000919203765411125	-0.265159801	CSNK2A1	Down	3.61014127208625
8024358	-0.090606243	6.96281928758559	-4.237411567	2.64530145512459e-05	0.000139026285047281	1.82574709796672	CSNK1G2	Down	4.57752482917242
8059361	-0.090520115	6.6095686570991	-5.047547097	6.06631089819311e-07	5.52373800159654e-06	5.41816082417933	WDFY1	Down	6.217075336
8031825	-0.090512802	6.80392510458558	-2.38693235	0.0173216437585612	0.0351363288943949	-4.131267312	ZNF587B	Down	1.76141089745726
8038824	-0.090508982	7.55466891987387	-2.34019558	0.0196250607028968	0.0390824245822354	-4.239826346	SIGLEC10	Down	1.70718899125062
8148149	-0.090446871	7.89363828940721	-3.555252861	0.000409653814196617	0.0014203638278317	-0.741676008	ZHX2	Down	3.3875829971653
7949277	-0.090419632	5.7750016814991	-3.394883018	0.000735375196489557	0.00233865510546923	-1.283058204	ATG2A	Down	3.13349102256259
8063509	-0.090409417	7.46055947598919	-4.904666228	1.22935641163769e-06	1.0212659284732e-05	4.7426438198647	RTF2	Down	5.9103221893938
7963646	-0.090353304	6.63799003904324	-3.899278202	0.000108223445905206	0.000461756939159124	0.499940135821783	AAAS	Down	3.96567864196331
8029856	-0.090321326	6.32228750997839	-3.11907685	0.0019078034691465	0.00524752450221698	-2.157956769	ARHGAP35	Down	2.71946636582757
7911793	-0.090291045	5.4989940793964	-2.825470756	0.00489011755066144	0.011788505350672	-3.010584723	PRDM16-DT	Down	2.31068070100112
8011765	-0.090252855	5.98514393307387	-3.909106278	0.000104027138224581	0.000446948686054094	0.53700775244418	SPAG7	Down	3.98285334874248
8074632	-0.090204171	5.73099251005225	-4.96406259	9.184704953559e-07	7.94380248892069e-06	5.02130589826017	KLHL22	Down	6.03693479026719
8093685	-0.090179032	5.79878204092613	-3.116873156	0.00192187264789326	0.00528116884728603	-2.164659632	HTT	Down	2.71627539406064
8117834	-0.090174737	8.20747279239279	-4.311192366	1.91979074572603e-05	0.000106185731881947	2.12878308560296	PPP1R11	Down	4.71674610615536
8056060	-0.090110029	7.94307125594776	-2.423736325	0.0156785985672453	0.0322896000585996	-4.044300132	BAZ2B	Down	1.80469275936285
7967473	-0.09010691	6.40506179973694	-3.109083285	0.00197237521612874	0.00539929888529463	-2.188317024	EIF2B1	Down	2.70501046323183
7967881	-0.090064172	7.00131480697478	-3.087541273	0.00211846170587739	0.00573908114664804	-2.253441195	MPHOSPH8	Down	2.6739793820649
7924405	-0.09005457	6.41055735112612	-3.340756312	0.000891359874046748	0.00276183837366335	-1.460373915	RAB3GAP2	Down	3.04994692025244
8097066	-0.090038896	5.69941243397298	-3.174570274	0.00158331169907291	0.00446464904548912	-1.987658466	METTL14	Down	2.80043357922371
8063097	-0.089900676	6.63706243408649	-4.178189711	3.40993900597791e-05	0.000174193744363433	1.58605571709703	PCIF1	Down	4.46725338921986
7900979	-0.089900372	6.60827062332612	-3.582807687	0.000369633968944104	0.00130415454754706	-0.64625105	RNF220	Down	3.43222812444574
7900030	-0.089844985	5.92836658353874	-3.415736946	0.000682374295385255	0.0021955647571295	-1.21401255	AGO1	Down	3.16597734113508
8063211	-0.089781945	8.04214952553694	-2.991467542	0.00289903389550413	0.0075092728389703	-2.538553078	NCOA3	Down	2.53774670684426
8100603	-0.089768032	6.35637767624865	-3.037085771	0.00250038400285435	0.00661571104090017	-2.404261499	CENPC	Down	2.60199328832239
7949931	-0.089738018	6.9155404865009	-4.472709144	9.36202324929795e-06	5.74173019051893e-05	2.80921111987214	KMT5B	Down	5.02863028469658
8055978	-0.089644577	8.42610554303783	-3.900003324	0.000107908447758245	0.000460640863870965	0.502671993310442	FAM133DP	Down	3.96694455465743
7975416	-0.089611659	7.5123862602991	-3.787168907	0.00016890582478444	0.00066902844608003	0.0833670458582487	PCNX1	Down	3.77235537335308
8045349	-0.089609615	5.72886009958379	-3.285383318	0.0010823382365056	0.00324276720426604	-1.638939193	MGAT5	Down	2.96563699866295
7941537	-0.089583774	8.3430081739099	-2.433685415	0.0152587394829302	0.0315378980252413	-4.020566905	PACS1	Down	1.8164813417559
8125139	-0.089569791	5.77525488502523	-3.678940544	0.000256892548501217	0.000955905870752111	-0.307832826	NEU1	Down	3.59024849282099
7981283	-0.089557453	5.90435372135315	-4.229733032	2.73430499769861e-05	0.000143330772007022	1.79449093929834	SLC25A29	Down	4.56315304374417
8054614	-0.089553691	6.27980247592252	-5.101616065	4.62275084602677e-07	4.39008596313754e-06	5.67840443330482	ANAPC1	Down	6.33509951324842
8072494	-0.08952635	6.04080170571712	-4.031643814	6.30875786727982e-05	0.000297432581134794	1.00657153246414	SFI1	Down	4.20005614067489
7949454	-0.089519376	6.22124181849189	-3.594545945	0.000353724698261845	0.00125624714708068	-0.605386736	MAP3K11	Down	3.45133461520829
8089584	-0.089513808	6.98358409219639	-4.625737256	4.6442001045033e-06	3.18338135939045e-05	3.47532680864209	RMP64	Down	5.33308907609769
7925257	-0.089350136	9.09995411666126	-3.457199613	0.000587406825293068	0.00193698243001993	-1.075529323	LYST	Down	3.23106101155871
7935707	-0.089315242	5.48765944796133	-2.464829369	0.0141674932813785	0.0295515952020625	-3.7583765	CHUK	Down	1.84870698464101
7979269	-0.089304066	6.23958461383964	-4.890234793	1.31900211986494e-06	1.08012870651428e-05	4.67540187757468	GCH1	Down	5.8797545064666
8108510	-0.089257777	7.55211945391352	-3.704352308	0.000233019892852531	0.000879356908563401	-0.216949151	ANKHD1	Down	3.63260700177526
8134180	-0.089231338	6.29882833218199	-3.968420681	8.17933665494524e-05	0.000363687182713155	0.762591145011218	ANKIB1	Down	4.08728191622825
7983953	-0.089228582	6.72845832099099	-4.384154611	1.39178659299902e-05	8.05461462512118e-05	2.43326386340045	RNF111	Down	4.85642735135486
7904702	-0.089197555	8.41058129371352	-4.493656348	8.51546327600246e-06	5.31707746770233e-05	2.89916292967595	NOTCH2NLA	Down	5.06979171966399
7993341	-0.08913991	6.19836254152253	-3.35865306	0.000836668446460978	0.00261114441325842	-1.402047993	BFAR	Down	3.07744660938919
8139198	-0.08912804	5.84575945586306	-3.4369019	0.000632240228917634	0.00205728584677614	-1.143522698	RWDD4	Down	3.19911787382214
8045247	-0.089119997	6.78884170552613	-2.83580897	0.0047368029375648	0.0114766652797475	-2.981950329	PLEKHB2	Down	2.32451468259491
8113469	-0.089103546	8.61362589133334	-4.44637554	1.05410421560887e-05	6.33859180697019e-05	2.69668372729665	PJA2	Down	4.97711644981947
8166493	-0.089077355	8.69796532847929	-3.402008547	0.000716848650832379	0.00229025043205914	-1.259511761	EIF2S3	Down	3.14457252780039
8147580	-0.089059873	7.04022762476217	-4.542287171	6.82368087753285e-06	4.40464781002927e-05	3.10949950891513	VPS13B	Down	5.16598129197642
7937474	-0.089056591	5.74590588386847	-2.686178425	0.00744270394470471	0.0170687330093587	-3.386471213	GATD1-DT	Down	2.12826925599648
8006850	-0.089051959	7.96650132873874	-2.472402216	0.0137178290736431	0.0287039165498724	-3.92730381	CDK12	Down	1.86271461282292
8157233	-0.088964243	6.50185431631351	-3.261670912	0.00117519207504878	0.00347877832583097	-1.714528632	HSDL2	Down	2.92989114588883
8085412	-0.088956583	8.55541344236578	-2.548232793	0.0110938119163148	0.0239634118623203	-3.740469585	IQSEC1	Down	1.95491920139202
8009183	-0.088934773	7.27938202936036	-3.507458866	0.000488841651560705	0.00165240359130065	-0.905521339	MAP3K3	Down	3.3108317972984
7946742	-0.088892914	5.48350373596962	-2.630708562	0.00888160232854062	0.0198460888517766	-3.347846417	CYP2R1	Down	2.05150867615072
8113305	-0.08882739	7.18048929514955	-3.736249016	0.000206004874091355	0.000791966129866142	-0.102030108	CHD1	Down	3.68612250406804
7965606	-0.088810755	6.91986439403784	-2.832446882	0.00478617687844683	0.0115862777627587	-2.991273659	HAL	Down	2.3200112555943
8123080	-0.088809752	5.94681203577658	-2.868180508	0.00428453241235052	0.0105317910466643	-2.891632018	SYTL3	Down	2.36809656739691
8063315	-0.088805284	6.02539067813334	-2.996980623	0.00284794243059098	0.00740138866153889	-2.522428088	DDX27	Down	2.54546879394296
8002041	-0.088770291	8.96632048075136	-3.313034778	0.000982670221797332	0.00298891193035569	-1.550128071	ATP6V0D1	Down	3.00759220432759
8115487	-0.08872721	5.90039298888469	-3.392379901	0.000741988516914173	0.00235659925648284	-1.291318563	FNDC9	Down	3.12960281585224
8052762	-0.088645862	5.68872276141442	-3.557105784	0.00040684024945847	0.0014134502300888	-0.735281226	GFPT1	Down	3.39057608806735
7930454	-0.088636226	8.65260396823964	-3.636811455	0.000301602480948329	0.00109503923924945	-0.457192082	PDCD4	Down	3.52056509032966
8026926	-0.088609992	8.37325532107928	-2.782410402	0.00557828583277523	0.0132183453520255	-3.128758318	MAST3	Down	2.25349923614085
8089801	-0.088595583	7.48453212096938	-4.517056138	7.65657168554298e-06	4.8474755979763e-05	3.00010852396015	GSK3B	Down	5.11596564699095
8160559	-0.088591581	7.69420434977117	-2.537380768	0.0114395861380501	0.0245993893437421	-3.767545377	RIGI	Down	1.94158968718743
8139033	-0.088564093	8.75490790847748	-2.811026969	0.00511185725060423	0.0122477202200501	-3.050420425	AOAH	Down	2.29142128242017
7934733	-0.088518666	7.86258499550631	-3.359860958	0.00083309199049431	0.00260480436509334	-1.398100647	ANXA11	Down	3.0793070409002
7961371	-0.088393393	6.29525295522162	-3.828655071	0.000143436746263331	0.000588698268933225	0.236177448496967	DUSP16	Down	3.8433395749232
8123637	-0.08835958	6.26772109134415	-2.584877811	0.00999397567449256	0.0219115312080217	-3.648206459	HTATSF1P2	Down	2.00026171197233
8114628	-0.088309952	5.69554457936937	-3.498974192	0.000504315753616156	0.0016954053580632	-0.934386496	HARS1	Down	3.29729746530962
8107942	-0.088296677	6.00145510841261	-3.055103525	0.002357285050018	0.00628536455977278	-2.350679042	RAD50	Down	2.6275878981016
7954729	-0.088252442	5.56298076945225	-2.838591369	0.00469629208070245	0.0114001825072515	-2.974226394	FGD4	Down	2.32824490045451
7942381	-0.088224455	7.86835062801081	-3.226937024	0.00132458982224638	0.00384447594656027	-1.82430053	ATG16L2	Down	2.87791858626574
8089467	-0.088198443	6.54022210309189	-2.45588363	0.0143575584756068	0.029904644138927	-3.967270819	ZBED2	Down	1.84291940624431
7971422	-0.088109705	6.60825509862703	-2.863646259	0.00434542268527477	0.0106632270390223	-2.904342756	ZC3H13	Down	2.36196797273567
8160912	-0.088065309	6.33029619783424	-2.23401696	0.0258772593465994	0.0496638342634601	-4.478628456	SPATA31G1	Down	1.5870817215766
8118580	-0.088027445	8.302980296	-3.359849256	0.000833126572994021	0.00260480436509334	-1.398138898	BRD2	Down	3.0792890132667
8160238	-0.088007649	6.38233231785767	-3.648569534	0.00028843930079166	0.00105345704816878	-0.41567134	PSIP1	Down	3.53994556588705
8099570	-0.087992214	6.24970757562522	-3.365946983	0.000815287254062996	0.00255737431494551	-1.378191118	DCAF16	Down	3.08868934724224
8017776	-0.08796214	7.44701656619459	-2.99161448	0.00289766136110871	0.00750797293174292	-2.538123676	HELZ	Down	2.53795237027796
8055249	-0.087958264	6.84078898678559	-3.939237613	9.2100904614469e-05	0.000401509656466414	0.651201316720313	FAM168B	Down	4.03573610414471
7966600	-0.087954615	5.77610693885405	-3.628087075	0.000311731751075911	0.00112634819275773	-0.487917497	SLC8B1	Down	3.50621896090958
8143028	-0.087933551	5.66912758981081	-3.314038182	0.000979219046748243	0.00298051741620547	-1.546891881	CHCHD3	Down	3.00912014767277
8120585	-0.087851226	6.41282590716937	-6.162287289	1.37433612495322e-09	2.42846319784255e-08	11.2839663664215	SMAP1	Down	8.86190703775686
8072206	-0.08782538	8.03092124721081	-3.626818369	0.000313231083607762	0.00113106852342954	-0.492379752	EWSR1	Down	3.50413514709463
8145954	-0.087807576	7.5557392818937	-3.780034237	0.000173694667419093	0.000684850990925852	0.0572464156336432	TACC1	Down	3.76021351457542
8006030	-0.087768232	6.7734984112973	-3.814183355	0.000151878447035638	0.000614858144971035	0.182692836690259	TAOK1	Down	3.81850385219132
8170865	-0.087734876	6.09509336022343	-5.099780434	4.66578614166168e-07	4.41636376504376e-06	5.66952780778833	TAFAZZIN	Down	6.33107517116266
7963289	-0.087696619	9.03841257351532	-3.472104872	0.000556393498369902	0.00184982267475295	-1.025355468	BIN2	Down	3.25461795351567
8047865	-0.087694485	6.32483933932612	-3.177540182	0.00156747277962464	0.00442432660514017	-1.978462754	PIKFYVE	Down	2.80479999229084
7967304	-0.087690979	7.49227583716397	-3.79110077	0.000166320232723781	0.000660607723066405	0.0977819158712494	RSRC2	Down	3.7790549159891
7900833	-0.087671093	5.65384871953694	-2.822168697	0.00494002686941331	0.0118888785082196	-3.019709233	KDM4A	Down	2.30627068888886
8019877	-0.087601443	9.69131159072613	-4.68300965	3.55410292661438e-06	2.50794022391128e-05	3.72996231702058	SMCHD1	Down	5.44926999920562
8150988	-0.087589651	5.55335251874775	-2.789479193	0.00545962051126707	0.0129835376913006	-3.109479966	ASPH	Down	2.26283754330082
8164165	-0.08757241	8.80633984381621	-2.829767661	0.00482585642885768	0.0116596693712636	-2.998695655	HSPA5	Down	2.31642560266809
8123274	-0.087535079	6.22722154967387	-3.647331738	0.000289799166981264	0.00105797553635878	-0.420048328	MAP3K4	Down	3.5379028672291
7953395	-0.087511825	6.22569682836577	-4.439709214	1.08613353830345e-05	6.49946530242239e-05	2.66829563628865	COPS7A	Down	4.96411677568366
7986463	-0.087432767	5.69751749574955	-2.921908363	0.00361980583192442	0.00910813705534995	-2.739532907	LRRK1	Down	2.44131472460092
7926916	-0.087419644	5.88556820500541	-4.591414391	5.44446091517422e-06	3.66778019308963e-05	3.32411560630528	ZEB1	Down	5.26404511556946
7949146	-0.087417958	8.03568799438379	-5.124858893	4.10996582026422e-07	3.95980282325568e-06	5.79105191077014	SF1	Down	6.38616178983497
8009164	-0.087358026	6.88156762311893	-3.080071293	0.00217139892819924	0.00585490086237087	-2.275921726	DCAF7	Down	2.66326038087551
8105714	-0.087353181	6.69059239804865	-4.338178287	1.7053881409479e-05	9.60520048294823e-05	2.24084263342329	SREK1	Down	4.76817676137078
7903519	-0.087343536	7.49044416978018	-4.771666921	2.33610154113289e-06	1.78267288399902e-05	4.12983827131358	PRPF38B	Down	5.63150828407878
7926170	-0.087336867	5.58154947233129	-1.976199056	0.0497883677915465	0.0866273396825072	-4.477358941	DHTKD1	Down	1.3028721109357
8136918	-0.087324721	7.71063697167207	-2.521775262	0.0119536325001986	0.0255331866080717	-3.806283184	ZYX	Down	1.92250010014942
8037856	-0.087272575	5.71790009915316	-4.290097486	2.10507381018121e-05	0.000115029440340203	2.0416415047627	ZC3H4	Down	4.67673267189842
8158714	-0.087267631	5.63808849744324	-3.377182825	0.000783343343665327	0.00247065459123121	-1.341343874	EXOSC2	Down	3.10604784257026
8022022	-0.087232217	7.38966689016938	-3.812127867	0.000153114826229982	0.000618991629902078	0.175111739614031	LPIN2	Down	3.81498275418669
7998174	-0.087178762	6.7911672007982	-3.248573974	0.00122958921192766	0.00362115702679379	-1.756052644	LUC7L	Down	2.91023995587009
8014664	-0.08712915	5.56308664849369	-2.000127356	0.0459705995810501	0.0810974795800727	-4.966197334	8014664	Down	1.33751983183717
8019649	-0.08712915	5.56308664849369	-2.000127356	0.0459705995810501	0.0810974795800727	-4.966197334	8019649	Down	1.33751983183717
8099649	-0.087065145	7.62807854213153	-3.071372393	0.00223457614693291	0.00601021525733079	-2.302034315	DHX15	Down	2.65080484143803
7907079	-0.087015163	7.6713675041099	-3.589339595	0.000360700123871679	0.00127681328741605	-0.623527308	RCSD1	Down	3.44285370853615
7925978	-0.086953798	6.20443911603063	-3.068738085	0.00225403881037625	0.00605312259790545	-2.309927971	TASOR2	Down	2.6470386104784
8132580	-0.086927242	5.85874847626487	-3.832285469	0.000141389655769143	0.000581958473363876	0.24962482275392	YKT6	Down	3.84958236286382
7980005	-0.086925254	8.54153186992072	-2.907452843	0.00378872601442559	0.00945317836296061	-2.780724527	NUMB	Down	2.42150680003655
8152553	-0.086910585	6.3145033878991	-3.583910175	0.00036811166181263	0.00129984719893952	-0.642418395	TAF2	Down	3.4340204238447
7985493	-0.086897988	6.63765533094414	-2.857343272	0.00443137223872623	0.0108402050537691	-2.921979317	TM6SF1	Down	2.35346176736069
8108378	-0.086870872	5.8277656030991	-2.409344239	0.0163039838631709	0.0334099935485083	-4.078463541	CTNNA1	Down	1.78770626317936
8023672	-0.086824849	8.04792602758018	-3.902225846	0.000106948363970414	0.000456861606592014	0.511048212643245	VPS4B	Down	3.97082585460864
8076046	-0.086795264	7.45457045362523	-3.296369904	0.00104166523223873	0.00313955934903689	-1.603738091	TMEM184B	Down	2.98227183108555
7967841	-0.086753793	6.97704872854955	-4.405507979	1.26565889069905e-05	7.43445273467161e-05	2.52327600912843	CHFR	Down	4.8976833257944
7931728	-0.086576262	7.29197164293513	-2.842625291	0.00463811782113996	0.0112787619773519	-2.963015172	LARP4B	Down	2.33365822326573
8117128	-0.086559395	5.55525768058146	-2.962190553	0.00325799959465918	0.00831913843788751	-2.446622404	E2F3	Down	2.48704897405983
8151149	-0.086438153	6.75244940924864	-4.044087467	5.99197191192278e-05	0.000284833372637873	1.05502040809283	ARFGEF1	Down	4.22243023111058
8118594	-0.086420794	8.55117781708288	-3.110843053	0.00196086080515325	0.00537118892085023	-2.182977708	HLA-DPB1	Down	2.70755323432784
7971920	-0.086358539	9.12329907548829	-2.667297836	0.00786838909996603	0.0179352680964861	-3.435997527	HNRNPA3	Down	2.10411417191108
8018169	-0.086320725	6.43678773078558	-3.235319357	0.00128700750907231	0.00375943961745613	-1.797912842	CD300LB	Down	2.89041891918796
7918517	-0.086296542	5.92780057361262	-4.583961837	5.63493261659988e-06	3.76375088713716e-05	3.29142083531664	WDR77	Down	5.24911127294774
7989708	-0.086222192	6.06946329794955	-4.190117286	3.24073373537422e-05	0.000166437444908469	1.63407622580272	MTFMT	Down	4.48935664993294
7912762	-0.086193307	5.99068026865766	-2.66047056	0.00802762150896507	0.0182122464197499	-3.453822572	7912762	Down	2.0954131120743
8098328	-0.086172461	6.53522854838199	-3.680980567	0.000254894276875357	0.000949439891791017	-0.300558791	GALNT7	Down	3.59363991560706
8130505	-0.086162088	7.36974678503603	-2.48102255	0.0133941117167143	0.0281152447257125	-3.906342696	EZR	Down	1.87308608305026
8119609	-0.086156572	8.66130320510992	-4.023825342	6.51586136630444e-05	0.000305526223826227	0.976202631222231	CNPY3	Down	4.1860281644632
8146285	-0.086133848	6.38181526656397	-3.460777644	0.000579818190820614	0.00191782595299047	-1.063503862	HGSNAT	Down	3.2367081635083
7969048	-0.086120559	6.94862684341261	-3.024595722	0.00260421138780976	0.00685055362937265	-2.441225373	7969048	Down	2.58432376632763
7955908	-0.086111565	8.5174632775946	-2.574934886	0.010282333664446	0.022418347203165	-3.673367442	NCKAP1L	Down	1.98790830726956
8014841	-0.086059413	6.2261749842054	-3.345935178	0.000875201276917573	0.00271763075652151	-1.443526638	MED1	Down	3.05789205737507
7998835	-0.086054666	5.71269956807208	-3.032023156	0.00254200220303773	0.00671128782849127	-2.419261894	ERVK13-1	Down	2.59482407739857
8135172	-0.085998742	5.89683267754234	-3.12224416	0.00188774827832002	0.00520231812206889	-2.148314912	ORAI2	Down	2.72405591714864
8128737	-0.085959194	6.4314048394018	-3.287084082	0.00107594701651768	0.00322821542221014	-1.633497327	MICAL1	Down	2.96820911435788
8024019	-0.085940089	7.69690337555135	-3.122343263	0.00188712391053999	0.00520226006412606	-2.148013073	PTBP1	Down	2.72419958266655
7997230	-0.085938714	8.22258639992072	-3.320034755	0.00095882751742119	0.00293294419394215	-1.527532025	PSMD7	Down	3.01825951062848
7947894	-0.085872507	6.59089414483063	-3.703554393	0.000233736622294787	0.000881675806670144	-0.219811901	CELF1	Down	3.63127323619796
8064939	-0.085850231	7.23807240068829	-3.876960176	0.000118355005157156	0.0004978415655952	0.416093431665551	TMX4	Down	3.92681337131182
8006298	-0.08584751	6.71809249536936	-3.657524114	0.000278778708157858	0.00102468405816079	-0.383964793	RAB11FIP4	Down	3.55474039873279
7903119	-0.085781914	5.49787513433693	-2.996178834	0.00285532127276226	0.00741609498043041	-2.524774993	ABCD3	Down	2.54434501906859
7903619	-0.085769702	7.19465616235675	-3.024469671	0.00260527908444884	0.00685127220042768	-2.441597667	SARS1	Down	2.58414574708845
8048283	-0.085738561	8.6456433207081	-2.218020297	0.0269552702620768	0.0513782704398516	-4.513662445	SLC11A1	Down	1.56935630943949
8180364	-0.085685646	6.3222712043027	-3.796926351	0.000162557882652574	0.000649168156766429	0.119165574128294	RALGAPA1	Down	3.78899196612779
7957570	-0.085653222	8.58752624528649	-2.753634425	0.00608581269212357	0.0142836044758251	-3.206746529	PLXNC1	Down	2.21568141839733
7994415	-0.08560408	8.37012332167568	-2.565534632	0.0105617581956388	0.0229521272482342	-3.697068107	EIF3C	Down	1.97626377961422
7967002	-0.085586355	7.92078244205585	-2.753086559	0.00609586761454798	0.0143033105959856	-3.208223695	PXN	Down	2.21496447324582
8156476	-0.085466727	6.17998242520541	-3.558506981	0.000404724637720079	0.00140836987532697	-0.730443325	PHF2	Down	3.39284035701148
8051589	-0.085450935	6.31277627891712	-3.503434527	0.000496124928994835	0.00167283260254831	-0.919220616	ATL2	Down	3.3044089502408
8075910	-0.085352997	10.392897081573	-3.403244588	0.000713679512732633	0.00228181625446551	-1.255422424	RAC2	Down	3.14649677015476
8175393	-0.085220646	7.57529654947568	-2.570907165	0.0104012405334858	0.0226318186021317	-3.683532815	ARHGEF6	Down	1.98291486024756
7992998	-0.08519318	7.29133815414054	-4.018243575	6.6676466920285e-05	0.000310784418515469	0.954555665759385	MGRN1	Down	4.17602742080678
8155883	-0.085103821	8.60908371067026	-5.202432078	2.76693099565285e-07	2.81691215767585e-06	6.17038001928579	OSTF1	Down	6.55800167157133
8041913	-0.085018449	6.50257439469009	-3.294907523	0.00104699601095848	0.00315122045462303	-1.608430092	PPP1R21	Down	2.98005497297447
8156581	-0.085016014	5.47968421211712	-3.381106822	0.000772464506590518	0.00244349282477257	-1.328447608	ERCC6L2	Down	3.1121214665258
8173493	-0.085009583	6.62023479820181	-3.287504747	0.00107437162595907	0.00322461069636097	-1.632150923	CXCR3	Down	2.96884546985919
8113358	-0.084973493	8.13419758203603	-3.954762178	8.64735062668476e-05	0.000380293197668204	0.710360829257637	ST8SIA4	Down	4.06311693120049
8045455	-0.084962228	7.60297561043783	-4.752380246	2.56084361856157e-06	1.9201873498136e-05	4.04226007914368	UBXN4	Down	5.59161694151182
8085689	-0.084955751	6.38448389442343	-3.347869435	0.000869236354956764	0.00270397730475908	-1.437227912	TBC1D5	Down	3.06086211803153
7924351	-0.08491883	6.29766642021261	-3.227916796	0.00132014517660044	0.00383544873915956	-1.821219596	EPRS1	Down	2.8793783067263
7937305	-0.084796997	5.87565515766487	-3.026284271	0.00258994744454323	0.00682225301955332	-2.436236784	NLRP6	Down	2.58670904857375
8093130	-0.084786027	6.43629848146307	-4.512719356	7.80921432978924e-06	4.9260318336337e-05	2.98136307859796	RNF168	Down	5.10739265746725
7903393	-0.084741691	7.48808764786668	-3.761938933	0.000186420914585144	0.000727049998402396	-0.00879223	S1PR1	Down	3.72950536569779
8045090	-0.084726375	6.27554205450089	-3.420484041	0.000670817565608369	0.00216322358572961	-1.198238661	UGGT1	Down	3.17339557375393
7993148	-0.084659139	5.53093311698595	-2.721758911	0.00681001745931048	0.0157687771979395	-3.107184853	PMM2	Down	2.16685177465513
7914996	-0.084602584	5.9815447908108	-3.712824781	0.000225535959581302	0.000857116165477994	-0.186515517	MEAF6	Down	3.64678420410678
8076137	-0.084532259	7.08121793424325	-4.258893183	2.41074273046574e-05	0.000128478581982732	1.91347205176213	SUN2	Down	4.61784913416868
8026830	-0.084514014	5.84551632878739	-3.875257017	0.000119163928574231	0.000500999783566842	0.409713544679835	FCHO1	Down	3.92385518748128
8066668	-0.08450307	6.18947224945405	-3.796449614	0.000162862732282483	0.000649581689341491	0.117414470673196	NCOA5	Down	3.78817828349841
8161632	-0.084430312	6.47332500151172	-3.092394029	0.00208471048392131	0.00566009398704453	-2.238808877	PTAR1	Down	2.68095424954672
8156164	-0.084354906	7.67353761183603	-2.508417548	0.0124098406931002	0.0263846874003786	-3.839255739	LOC389765	Down	1.90623379356586
8085852	-0.084329687	7.30732243971711	-5.064772864	5.56466470681509e-07	5.12103562079686e-06	5.50079729264125	NGLY1	Down	6.25456099851111
8080685	-0.084306637	7.33904388314054	-4.448730954	1.04300505150451e-05	6.29820207221526e-05	2.70672357581311	SLMAP	Down	4.981713588
8115997	-0.084284875	6.94769425188829	-3.658048806	0.000278222184079127	0.0010235110466358	-0.382104659	RAB24	Down	3.55560824444088
8095262	-0.084254804	7.42632399095676	-4.877696509	1.40197805769944e-06	1.14373290364638e-05	4.61712842486721	REST	Down	5.85325878344113
7994506	-0.084242535	6.12778800669009	-3.813530681	0.000152270006848573	0.000616154044605933	0.180285208936239	NFATC2IP	Down	3.8173856327306
8097543	-0.084222449	5.84656054097838	-3.38023731	0.000774862928949644	0.00245018079806849	-1.331306508	ZNF330	Down	3.11077511615919
7962590	-0.08421309	6.3035955271946	-3.015848345	0.00267926406935091	0.00701801156440246	-2.46702519	RPAP3	Down	2.57198448004237
8030374	-0.084186545	8.05642667306126	-4.27630641	2.23530376275345e-05	0.000120393656128813	1.98488764715568	FCGRT	Down	4.65066345082129
7986250	-0.084181088	8.41084335756037	-3.481529084	0.000537580954923208	0.00179394759067447	-0.993525202	CHD2	Down	3.26955612559089
8023323	-0.084082635	6.53973867612072	-3.975006499	7.96234669111255e-05	0.000356486581087557	0.787836193299191	MBD1	Down	4.09895891658373
7944152	-0.084078496	8.05692041257837	-2.909942088	0.00375913536438312	0.00939838337114401	-2.77364544	IL10RA	Down	2.42491203530078
7998033	-0.084053073	7.5482367117928	-3.442968621	0.000618516385626832	0.00202101811036763	-1.123240556	TCF25	Down	3.20864879062976
7958346	-0.08405276	5.69883785356577	-3.308308361	0.000999078985984402	0.00303253484257052	-1.565359103	TMEM263	Down	3.00040017561671
8149733	-0.083945602	5.87585821191352	-3.332467862	0.000917798744052205	0.00282702037131068	-1.487284767	TNFRSF10B	Down	3.03725254094466
8033996	-0.083941814	5.97624433034053	-3.945904986	8.96428696301248e-05	0.000392380946609424	0.676581751991899	TYK2	Down	4.04748424936388
7923753	-0.083930958	7.79905344303604	-3.883540338	0.000115278242168815	0.000486561077935239	0.440767106460106	NUAK2	Down	3.93825265452408
8051670	-0.08389759	6.93620011478379	-3.164041111	0.00164066313258401	0.00460528586988018	-2.02019306	SOS1	Down	2.78498058084714
8079842	-0.083875628	6.51504426762342	-2.413088593	0.0161391988928744	0.0331116612070558	-4.069594502	RBM6	Down	1.7921180263078
7979849	-0.083846367	7.13931585552793	-3.921704962	9.88727923489751e-05	0.0004284322052388	0.584654127585886	DCAF5	Down	4.00492320039805
8095163	-0.083768789	7.10784873348828	-3.528312494	0.000452675430810948	0.00154713445893096	-0.834292495	EXOC1	Down	3.3442130764188
8081069	-0.083757113	5.25363450141441	-2.363213479	0.0184590880218631	0.0370600037281782	-4.186623833	ZNF654	Down	1.73378975926115
8035456	-0.083745813	7.61754046315496	-2.838748105	0.00469401944456526	0.0113986284625419	-2.973791078	LRRC25	Down	2.32845511570677
8127637	-0.083744481	6.93793440748829	-3.542076069	0.000430193850159847	0.00148204617256427	-0.787059731	TMEM30A	Down	3.36633580236495
8087254	-0.083706143	6.03618581233514	-4.769899439	2.3558800388701e-06	1.79458953844318e-05	4.12179877389945	IMPDH2	Down	5.62784682754502
8124689	-0.083695056	5.37951233304592	-2.644620551	0.00850428881822928	0.0191218989516535	-3.332007714	HCG4	Down	2.07036199895121
8015685	-0.083679962	7.26538540284505	-3.564242063	0.000396172402569767	0.00138251502523638	-0.710622878	EZH1	Down	3.40211578076392
8099364	-0.083624444	5.93276220658919	-3.574167819	0.000381769792017555	0.00134203054079388	-0.676247436	ZNF518B	Down	3.418198439
8012961	-0.083602813	7.49396353576216	-2.616204097	0.00913210986522837	0.0203268413443119	-3.568315251	NCOR1	Down	2.03942887230495
7950628	-0.083601007	5.52868478474234	-2.528503775	0.0117295284192455	0.0251538730562432	-3.789609519	INTS4	Down	1.93071944816038
8051119	-0.083600163	7.0464251829009	-3.547571018	0.000421513796069051	0.00145563214397414	-0.768153511	PPM1G	Down	3.37518820642807
8021113	-0.083508999	5.54822134270991	-3.631742926	0.000307448928743956	0.00111251872117463	-0.475050929	ARK2N	Down	3.51222701584555
8180216	-0.083504736	5.719127808	-4.180551783	3.37577619674749e-05	0.000172660848924364	1.5955552358881	HLA-F-AS1	Down	4.4716263534384
7990457	-0.083504065	5.75018617885766	-3.226313056	0.00132742760749266	0.00385141596884564	-1.826262153	MAN2C1	Down	2.87698915425685
8084963	-0.083491726	8.21368418971531	-3.138450473	0.0017881357992227	0.00496269552516813	-2.0988322	PAK2	Down	2.74759950197549
8027604	-0.083461242	6.24057079318739	-3.945099629	8.99364435000434e-05	0.00039346623658086	0.67351387797693	GARRE1	Down	4.04606429042657
8148333	-0.083454141	6.93229752954594	-3.493341684	0.00051483975353485	0.00172607433698717	-0.953511545	EFR3A	Down	3.28832792626988
8031913	-0.083442787	6.090377643	-4.797751738	2.0621557765194e-06	1.59909795511931e-05	4.2488053764478	TRIM28	Down	5.68567853094026
7966268	-0.08340569	8.38086242868829	-2.779748159	0.00562357903464294	0.0132964414630453	-3.136006591	GIT2	Down	2.24998719683857
8052622	-0.083366855	7.26186522123424	-3.126820892	0.00185911155784542	0.0051332433439965	-2.134365839	8052622	Down	2.73069454917214
8029907	-0.083341322	9.6382419768072	-2.602486833	0.00950096731194736	0.021017660628764	-3.60341387	C5AR1	Down	2.02223217609486
7963786	-0.083249159	7.26191521844505	-2.975563191	0.00305116107667169	0.00785988177319952	-2.584909979	ITGA5	Down	2.51553486450996
8145586	-0.083245621	6.58532424375316	-2.594613876	0.00971863745135112	0.0214003602510216	-3.623477226	ELP3	Down	2.01239461869913
7986569	-0.083215256	6.43413442533334	-2.957826399	0.00322940158966047	0.00826079202243911	-2.636325651	HERC2P3	Down	2.49087794528049
7960544	-0.083174808	7.2554662023946	-2.863713555	0.00434451323960306	0.0106632270390223	-2.904154248	VAMP1	Down	2.36205887495673
7916592	-0.083157731	6.91788205007027	-4.189462508	3.24981112293458e-05	0.000166804293530148	1.63143675243486	MYSM1	Down	4.48814187922142
7920984	-0.08313919	6.71340711724144	-3.225534348	0.00133097703070884	0.00385911732878358	-1.828709731	CCT3	Down	2.87582943928301
8032871	-0.08305107	5.60865024491892	-2.695415185	0.00724209197294234	0.0166440722501817	-3.362117976	DPP9	Down	2.14013596404156
7909455	-0.082904089	8.22508442554776	-3.689045311	0.000247136796142105	0.000923736711371207	-0.271765043	TRAF3IP3	Down	3.60706258777576
7902874	-0.082900108	7.25026487343604	-4.312291971	1.91057265735607e-05	0.000105947704336858	2.13333644269083	LRRC8C	Down	4.71883644183383
8166402	-0.082868988	6.62894062835135	-2.911910301	0.00373588769443198	0.00935110583137503	-2.768043938	SMS	Down	2.42760618769397
8152148	-0.082864694	6.39308197214955	-3.005968004	0.00276641799847293	0.0072090729528051	-2.496079645	UBR5	Down	2.55808219851635
8111930	-0.082837676	6.42869104301081	-2.508082444	0.0124214817118657	0.0263846874003786	-3.840080718	LOC100132356	Down	1.90582659571296
8007212	-0.082836876	6.13438660622523	-2.94969656	0.00331423725850893	0.00844772919897206	-2.659793008	STAT5A	Down	2.47961640467561
8110685	-0.082788227	5.64118202915315	-4.277747299	2.22134582112322e-05	0.000119866489458983	1.99080928238445	SLC9A3-OT1	Down	4.65338382483099
8109999	-0.082779889	7.64611070476937	-2.785050448	0.00553369647200145	0.0131451968810106	-3.12156382	ERGIC1	Down	2.25698466596667
7999496	-0.082759953	6.36194142487387	-3.046892218	0.00242154106811844	0.00643282459346437	-2.37513641	ZC3H7A	Down	2.61590816113903
8038962	-0.082752706	5.62749395521982	-2.771035371	0.0057741465918623	0.0136337530289235	-3.159681002	ZNF836	Down	2.23851219461035
8103911	-0.082751813	8.68926474092792	-3.510027676	0.000484245008292912	0.00163879305593006	-0.896768971	IRF2	Down	3.31493484739154
8115261	-0.082728664	7.13395960531171	-3.038298801	0.00249050532506558	0.00659165973543293	-2.400663729	CCDC69	Down	2.60371252534532
8115168	-0.082697417	6.48375555801802	-3.504751566	0.000493730247393094	0.00166762080817495	-0.914738931	RBM22	Down	3.30651026578529
8174794	-0.082617719	6.82043715503603	-4.824430036	1.81409335256548e-06	1.42297506292591e-05	4.37109629964216	CUL4B	Down	5.74134036806926
8163775	-0.082584523	9.18446477303063	-2.871577575	0.00423942277497291	0.0104298267014526	-2.882096319	MEGF9	Down	2.3726932714048
8108472	-0.082581743	7.65095088855315	-4.663725585	3.89031346238952e-06	2.7273311370882e-05	3.64390109915852	PURA	Down	5.41001540394387
8108015	-0.082568971	6.1654770066018	-3.902321941	0.00010690703547131	0.000456861606592014	0.511410478635979	HSPA4	Down	3.9709937132587
7954711	-0.082542422	10.2182304509063	-3.878641305	0.000117561638243547	0.000494987307897512	0.422393403036264	RESF1	Down	3.92973437058194
7945132	-0.082512157	8.54407629993874	-4.291627291	2.09108242443415e-05	0.000114425524653082	2.04794758406757	FLI1	Down	4.67962884820987
8044450	-0.082491461	6.28781636477297	-3.885634617	0.00011431497013709	0.000483204895829472	0.448628346896139	ZC3H6	Down	3.94189689276995
8162462	-0.082454558	8.4123918495982	-3.371131243	0.000800400528785552	0.00251800574962343	-1.361204304	FAM120A2P	Down	3.09669263311857
7939676	-0.082445488	6.3451962214072	-3.447830882	0.000607718393526587	0.0019902604281731	-1.106960401	ATG13	Down	3.21629761886708
8175947	-0.082438836	6.3533670197009	-2.227610514	0.0263044165541238	0.050309081304306	-4.492688777	HCFC1	Down	1.57997132664138
8067593	-0.082373986	6.28156226944865	-5.087309663	4.96858418124377e-07	4.66711344170643e-06	5.60929946555693	YTHDF1	Down	6.30376734765933
7974621	-0.082321565	7.37805583821621	-2.843876377	0.0046202089552757	0.0112447253235513	-2.959534966	ARID4A	Down	2.33533838243715
8036143	-0.082237932	6.20553450862882	-3.057675333	0.00233748410876066	0.00624028652317127	-2.343005827	U2AF1L4	Down	2.63125133296925
8082408	-0.082219157	6.96924808553513	-3.379231412	0.00077764620212849	0.00245491004253553	-1.334612959	SEC61A1	Down	3.10921794466952
8075239	-0.082112347	6.8573961424072	-2.600849181	0.00954588237387631	0.021087390441885	-3.607592131	THOC5	Down	2.02018392139353
8110032	-0.082064545	7.26035037996396	-3.541160447	0.000431656370442921	0.00148589735821529	-0.79020735	CREBRF	Down	3.364861845
8011774	-0.082062368	6.97177359364865	-2.792851463	0.00540381849385698	0.0128721344951737	-3.100266188	CAMTA2	Down	2.26729924670407
8110437	-0.082034885	5.60821147421473	-2.074566536	0.0395692145983567	0.0713968063363947	-4.287612514	RMND5B	Down	1.40264256987511
7987048	-0.081973998	7.25104432280721	-3.16788086	0.00161952989220933	0.00455932297111363	-2.0083405	MTMR10	Down	2.79061103166013
8042503	-0.081916795	10.4299291213207	-3.101459034	0.00202298421021664	0.00551856780914206	-2.211416078	MXD1	Down	2.69400750696847
7996685	-0.081876053	5.80067275955496	-4.220755587	2.84198530836324e-05	0.000148613943687182	1.75801483082948	EDC4	Down	4.54637817148711
7946655	-0.08186868	6.14596852863244	-2.632702544	0.00870548049958789	0.0195097770014593	-3.525861948	CSNK2A3	Down	2.06020725297164
7955019	-0.081853705	6.20856198983064	-3.732168048	0.000209288807832099	0.0008031586070032	-0.116785494	ARID2	Down	3.67925399586927
8026272	-0.08177447	6.04177269973333	-3.638033916	0.000300208107100108	0.00109043576559572	-0.452881216	RLN3	Down	3.52257758384058
8137414	-0.081764954	7.62073498549549	-3.325575159	0.000940338387595538	0.00288252325497203	-1.509615017	NUB1	Down	3.02671583425134
8037794	-0.081714079	7.2779201773045	-2.773591666	0.00572959724200239	0.0135322697939706	-3.152742523	PRKD2	Down	2.24187590538401
8016739	-0.081711738	7.36163171657478	-3.816670955	0.000150394755209252	0.000610843273199556	0.19187283969934	TOB1	Down	3.82276730884675
8048146	-0.081697038	8.38876779873874	-4.437355511	1.0976632060919e-05	6.55808652359121e-05	2.65828202572681	XRCC5	Down	4.95953089319472
7986323	-0.081672053	6.47011977941442	-3.416070891	0.000681555282175783	0.00219374811429704	-1.212903588	NOP35P1	Down	3.1664989119934
7930956	-0.081616095	5.93904628338378	-3.081614469	0.00216036432977021	0.00582879274580992	-2.271281929	SEC23IP	Down	2.66547300205917
7968516	-0.081609145	6.52097563601081	-4.320801824	1.84064961317646e-05	0.000102664434763393	2.16861161890142	PDS5B	Down	4.73502887610584
8022767	-0.081599397	6.04378376957297	-3.708393668	0.00022942138122012	0.00086843747597063	-0.202440591	TRAPPC8	Down	3.63936610991687
7963988	-0.081595852	7.31824636255676	-2.585374875	0.00997975160219758	0.0218859099862029	-3.646946134	SMARCC2	Down	2.00088026824544
8005235	-0.081570732	5.62792571138559	-2.759284641	0.00598298535401158	0.0140690708229184	-3.191495625	MPRIP	Down	2.22308206028343
8035050	-0.081441025	6.82232582540541	-3.229635724	0.00131238074943421	0.00382061418040892	-1.815812184	RASAL3	Down	2.88194014865768
7968417	-0.081328316	7.16044468828649	-2.365858014	0.0183291023588349	0.036850512856198	-4.180478689	FRY	Down	1.73685880345843
7988286	-0.081312976	7.31958954996757	-3.199942121	0.00145263203260804	0.00416009499076026	-1.908832677	SPG11	Down	2.83784438325632
7960865	-0.08128998	8.68249683266306	-2.803268973	0.00523468266725198	0.012517656306077	-3.071734934	SLC2A3	Down	2.28110964064007
8014738	-0.081227767	6.31495387527208	-4.447011889	1.05109451596523e-05	6.33258695965373e-05	2.69939565070518	CWC25	Down	4.97835822981709
8017421	-0.081205805	6.35235803233694	-3.091311593	0.00209219575313158	0.00567862888865395	-2.242074626	CCDC47	Down	2.6793976837973
8107282	-0.081199702	5.56801137832252	-3.242904555	0.00125385220208849	0.00367503995194054	-1.773977741	WDR36	Down	2.90175365297925
8171762	-0.081185988	8.02715983841622	-3.928670255	9.61279119656267e-05	0.000416957235854929	0.611058089261151	RPS6KA3	Down	4.01715049107662
7955277	-0.081172767	10.0339591037874	-4.09453513	4.8558468000847e-05	0.000236966423073743	1.25287720471898	TMBIM6	Down	4.31373502352411
8071881	-0.081157976	6.21062024868109	-2.516636394	0.0121273461957618	0.0258782742504464	-3.818988365	SPECC1L	Down	1.91623422457702
8131303	-0.081123455	6.58736801937838	-4.171384912	3.51020742801378e-05	0.000178575331278837	1.5587171167997	WIPI2	Down	4.45466721909542
7956524	-0.081097295	5.69513556674054	-3.456994267	0.00058784514522457	0.00193768680706096	-1.076219114	PIP4K2C	Down	3.23073706411398
7947425	-0.081083602	5.92480451931171	-3.36564621	0.000816158787939166	0.00255863566453051	-1.379175865	CD59	Down	3.08822533877432
7980463	-0.081080999	7.44674491412252	-3.643005026	0.000294600036202471	0.00107368390201771	-0.435336944	SNW1	Down	3.5307672041243
8091009	-0.081017489	5.9541163844072	-2.955558214	0.00325286853265397	0.00830849684747488	-2.642879223	PIK3CB	Down	2.48773348873066
8007228	-0.080978835	6.75126629310991	-2.286946017	0.0225724890879831	0.0440966410071768	-4.360947633	ATP6V0A1	Down	1.64642054825176
8051443	-0.080935248	6.71284745517298	-3.731116323	0.000210143080334948	0.000806078194718975	-0.120585687	STRN	Down	3.67748490602412
8117777	-0.080846571	10.446093992782	-6.133725702	1.62671432031913e-09	2.84526523004297e-08	11.1208139194837	HLA-F	Down	8.78868871012566
8063497	-0.080803564	6.56692446146486	-2.852298266	0.00450127749458355	0.0109800610568017	-2.936068702	CASS4	Down	2.34666421286654
8134814	-0.080784012	10.0370593974847	-2.945780646	0.00335582220189952	0.00854110237514154	-2.671074237	PILRA	Down	2.4742010570148
8150797	-0.080777345	5.95181826578199	-3.554016093	0.000411541908974183	0.00142468969285906	-0.74594255	ATP6V1H	Down	3.38558593223916
8078138	-0.080755383	6.9275506695856	-3.081290873	0.00216267394900519	0.00583319908109845	-2.272255057	EAF1	Down	2.66500895112101
8180407	-0.080721895	9.29781195296936	-3.523603913	0.000460615591203506	0.00157115832395088	-0.85041068	NPM1	Down	3.33666136585279
8143088	-0.080626322	6.92040382487568	-4.050643055	5.83121579543955e-05	0.000278184963092639	1.08060093348545	CNOT4	Down	4.23424088637273
8171587	-0.080590484	5.97766984944864	-3.303326851	0.00101664840257104	0.00307706534762023	-1.581389558	PHKA2	Down	2.99282921740619
7975457	-0.080562701	6.87689057166306	-3.150036498	0.00171991678062694	0.00479187153452217	-2.06330507	7975457	Down	2.76449256622551
8146268	-0.080495376	6.63093325177297	-4.254401694	2.4580821754116e-05	0.000130437185221995	1.89509569962684	FNTA	Down	4.60940360243766
7948364	-0.080409159	9.25714498522163	-2.383009858	0.017505384911091	0.0354506655914368	-4.140459237	MPEG1	Down	1.75682833546022
8180254	-0.080408174	6.50741763553694	-4.02905358	6.37666845688405e-05	0.000299814678864292	0.996504257702395	KRTAP5-8	Down	4.19540616276637
8033075	-0.080392996	6.43224136482162	-3.699450419	0.000237455916198607	0.000893360543359768	-0.234526819	RANBP3	Down	3.62441700552858
8135277	-0.080377484	8.94693374312973	-3.704964789	0.000232471132899204	0.000877670130906231	-0.214751299	KMT2E	Down	3.63363096793933
7929719	-0.080326351	5.69960522943243	-3.751503612	0.000194154340929227	0.000753123203703431	-0.046738962	R3HCC1L	Down	3.71185289499414
7956910	-0.08030551	5.71559888800361	-3.06252722	0.00230054359088884	0.00615500694515498	-2.328512803	CAND1	Down	2.63816953327372
8060722	-0.080290401	6.49386232456036	-4.822366162	1.83220921028963e-06	1.43439709607015e-05	4.36161343558175	PANK2	Down	5.73702493804437
8077376	-0.08008701	6.10165140031171	-2.510398184	0.0123412338894487	0.0262696765807742	-3.83437749	ITPR1	Down	1.90864141691627
8158890	-0.080084745	5.63155278714234	-3.038414456	0.00248956532691336	0.00659139073526638	-2.400320632	NTNG2	Down	2.60387647322634
8084146	-0.080068918	7.15992291821081	-3.468880943	0.000562968987150281	0.00186639045605416	-1.036225326	FXR1	Down	3.24951552891504
8043861	-0.080068406	6.08062814935855	-2.330633414	0.0201280875019582	0.0399918199376465	-4.261777806	EIF5B	Down	1.69619748824123
8086572	-0.080051925	5.67903899976036	-3.335726691	0.000907317838875548	0.00280021536314383	-1.476711696	FYCO1	Down	3.04224055032734
8095697	-0.080025645	6.56753221956577	-3.308295984	0.000999122287805039	0.00303253484257052	-1.565398962	CXCL1	Down	3.00038135294653
7897068	-0.079979648	6.80209397247928	-4.413401703	1.22186275812574e-05	7.22146851495424e-05	2.55665411598365	SKI	Down	4.91297757210978
8105061	-0.079956632	10.2212237314126	-4.646301075	4.22022446874386e-06	2.92532118922655e-05	3.5664210365949	8105061	Down	5.37466444881458
7987325	-0.079950317	6.69844872977477	-3.409581365	0.000697636361261212	0.00223715817893471	-1.234435349	AQR	Down	3.15637089177451
7925851	-0.079892565	5.68820483996757	-4.014548456	6.76996748250204e-05	0.000314533564663874	0.940241007821216	WDR37	Down	4.16941341731247
8029065	-0.079875061	6.58101166774594	-3.854177279	0.000129618459883979	0.000539690960685444	0.330970471573358	BCKDHA	Down	3.887333143
7975863	-0.079803942	6.91294543944684	-2.919546689	0.00364692523755916	0.00916834878235354	-2.746276136	GPATCH2L	Down	2.43807313968822
8008087	-0.079725166	5.78607206878559	-2.61345113	0.00920509233677448	0.0204418004687114	-3.575373759	NFE2L1	Down	2.0359718507069
7950271	-0.079674349	7.67348080725946	-3.349220445	0.000865092510409081	0.00269205799973205	-1.432826401	FAM168A	Down	3.06293744789713
7902269	-0.079665378	8.46222898873513	-3.562217341	0.000399172175024398	0.00139129412499409	-0.717623801	SRSF11	Down	3.39883973956535
8141490	-0.079622977	5.6417822786973	-2.20776698	0.0276665006481747	0.0525596464175392	-4.535987972	PMS2P1	Down	1.55804576840857
7927082	-0.079616218	5.65060027228288	-2.025372996	0.043304509407654	0.0770721949684625	-4.916123383	HSD17B7P2	Down	1.36346687711338
8018449	-0.079603497	6.61126414283604	-3.719254504	0.000220008051223747	0.000839066530606974	-0.16337542	UNC13D	Down	3.65756142582295
8068551	-0.079528848	6.79532412945766	-3.758386981	0.000189020011954301	0.000736520362892878	-0.021719702	DYRK1A	Down	3.72349221370381
7963935	-0.07948222	6.16927751898919	-3.143039317	0.00176082359158504	0.00489951010978955	-2.084776176	DNAJC14	Down	2.75428415172086
8007272	-0.079458722	6.61141901253873	-3.573551768	0.00038264922447566	0.00134347893430522	-0.678383635	COASY	Down	3.41719916252866
8011516	-0.079451924	7.81277107497117	-2.912256397	0.00373181332572944	0.00934904889824664	-2.767058574	ATP2A3	Down	2.42808008883585
7972737	-0.079443397	5.88626772529189	-3.229192336	0.0013143794840474	0.00382288080532409	-1.81720726	LIG4	Down	2.88127922835764
7904965	-0.079307396	9.07098459834596	-3.652784032	0.000283853991227178	0.00103891042714429	-0.400757793	7904965	Down	3.54690499484793
7939767	-0.079289764	6.37344851024684	-2.57159766	0.0103807689336557	0.0225929758997762	-3.681791212	MADD	Down	1.98377047584447
8112070	-0.07927889	6.7805976443946	-2.06311611	0.0395635690365167	0.0713968063363947	-4.840107139	8112070	Down	1.40270453752609
7898070	-0.079251513	7.30618612113153	-2.859516468	0.0044015648764372	0.0107766739823815	-2.915902698	PRDM2	Down	2.35639289251927
7937275	-0.079242919	5.73081791818558	-3.907769304	0.000104588800296751	0.00044869115669596	0.531960026202401	RIC8A	Down	3.98051481862109
7914334	-0.079241927	5.41244113531892	-2.09041809	0.0370321449887276	0.0675969911595678	-4.784258391	SNRNP40	Down	1.43142113186661
7959312	-0.079229489	5.4543613124018	-2.378574073	0.0177152326329651	0.0358123586958651	-4.150836164	TMEM120B	Down	1.75165314022329
7901592	-0.079223903	5.63108347340901	-3.806081635	0.000156806942331383	0.000631548932145499	0.152834377652368	TCEANC2	Down	3.80463471365752
8109802	-0.079219568	6.22684537860361	-2.897074764	0.00391439520979528	0.00972732849973047	-2.810175113	RARS1	Down	2.40733532871162
8125638	-0.079172962	6.61143203534234	-4.530034117	7.21668219140915e-06	4.62672494695324e-05	3.05630484498295	RXRB	Down	5.14166242
8119627	-0.079110468	5.9851298236054	-3.333700388	0.00091382158994675	0.00281726262785514	-1.48328708	PPP2R5D	Down	3.03913858551869
8017599	-0.079084579	9.75139884535135	-2.989341587	0.00291895889301998	0.00755180994134752	-2.544763517	PECAM1	Down	2.53477202103127
7935910	-0.079060987	8.9332826582973	-3.39579961	0.000732967292763232	0.00233310334643682	-1.280031964	OGA	Down	3.13491540447124
7918457	-0.07905305	6.87613091743063	-3.146047004	0.00174313141816338	0.00485341369674616	-2.075552625	KCNA3	Down	2.75866986932623
7968835	-0.079042359	5.5588646347964	-2.990644412	0.00290673366178922	0.00752695626594848	-2.540958149	AKAP11	Down	2.53659475994418
7984779	-0.079032294	5.51703858228649	-2.592950897	0.00976518137604533	0.0214918731510053	-3.627707555	PML	Down	2.01031968582374
8174692	-0.078995754	7.87279982888288	-2.011060564	0.0447994342319363	0.0792421582322024	-4.944587634	SEPTIN6	Down	1.34872747063354
7952103	-0.078935854	9.09384455276936	-4.91666856	1.1593034623493e-06	9.69609481652573e-06	4.79870590103133	DDX6	Down	5.93580286707942
8156393	-0.078893118	5.54630571203964	-3.14497762	0.00174940301514898	0.00486930348600053	-2.078833038	SUSD3	Down	2.75711012929033
7940051	-0.078878422	6.27266230351713	-3.455557102	0.000590921380255644	0.00194453357044965	-1.081045675	ZDHHC5	Down	3.22847029643247
8016725	-0.078844261	6.49731677681802	-3.61081898	0.000332729122738095	0.0011949701063601	-0.548524567	ANKRD40	Down	3.47790918503162
8061324	-0.078677852	7.32050552540901	-2.670286703	0.0077995770217936	0.0177878213855928	-3.428180006	XRN2	Down	2.10792894885849
8164177	-0.078660809	6.67531925812793	-2.657232291	0.0081041542914785	0.018351397703629	-3.462261665	MAPKAP1	Down	2.09129229922479
8072407	-0.078632813	8.82091500261803	-3.564425864	0.000395901137357676	0.00138212773580374	-0.70998716	TUG1	Down	3.40241325059068
7925561	-0.078533483	7.53471121477297	-3.059592109	0.00232282586731224	0.00620848091125575	-2.337282899	HNRNPU	Down	2.63398334624797
8132218	-0.078487852	5.64534067522523	-3.338520293	0.000898421825678531	0.00277773087229328	-1.467640122	BBS9	Down	3.0465197061493
7950606	-0.078437874	6.87588265804324	-3.815899938	0.000150853147117745	0.000611586592526737	0.189026945654838	RSF1	Down	3.82144562508718
8033118	-0.078431377	6.17234896067388	-4.43194572	1.12460897509484e-05	6.69254878691706e-05	2.63528531734899	MLLT1	Down	4.94899845486662
7950248	-0.07842411	7.28039730883603	-2.780845167	0.00560487530036291	0.0132594896337529	-3.133020673	FCHSD2	Down	2.25143404532891
7909400	-0.078407902	9.52582159847026	-4.339888069	1.69260453110957e-05	9.5519168008886e-05	2.24796454382449	CD46	Down	4.77144450085125
7994659	-0.078341924	6.87235201240001	-3.851001469	0.000131266699292918	0.000545630206381235	0.319142554021441	MVP	Down	3.88184543497394
8109732	-0.078282721	6.8210245195099	-5.137890586	3.84700695338325e-07	3.73988060417405e-06	5.85441432878678	MAT2B	Down	6.41487702871443
8032380	-0.078257559	6.65482758434414	-4.308701624	1.94082818064304e-05	0.000107211796295227	2.11847318113268	BTBD2	Down	4.7120129105166
8058052	-0.078239142	7.60921230958739	-3.815823226	0.000150898826855219	0.000611586592526737	0.188743823453758	HSPD1	Down	3.8213141365815
7941236	-0.078217792	7.45410374653873	-2.354710485	0.0188825298701192	0.0378132965792007	-4.20633671	CDC42EP2	Down	1.72393981962337
8071392	-0.078207403	7.95540725355676	-2.698875283	0.00716820425275341	0.0165006474296563	-3.352974266	MED15	Down	2.14458962826503
8032730	-0.078201606	10.0053669547928	-3.332414839	0.00091797020058795	0.00282702037131068	-1.487456715	EEF2	Down	3.03717141676202
7900413	-0.078174881	6.20570211669729	-3.698822542	0.000238029826778135	0.000894738969619816	-0.236776719	ZMPSTE24	Down	3.62336861944124
8048227	-0.07813492	10.5047171766721	-3.226177996	0.0013280425913323	0.00385190422639032	-1.826686702	CXCR2	Down	2.87678799659151
8006123	-0.078131581	7.67673216573694	-2.542285852	0.0112821265046878	0.0243092895676969	-3.755321176	CPD	Down	1.94760903490846
8133314	-0.078125703	9.942423684	-2.76265717	0.0059223599046511	0.0139449719955086	-3.182378095	NCF1B	Down	2.22750520386085
8017843	-0.078073882	6.87473394656396	-2.860466098	0.00438859714035017	0.0107538713103835	-2.913245966	SLC16A6	Down	2.3576742842161
8035703	-0.07803186	7.06874242938018	-3.390472827	0.00074706419822528	0.00236748790198331	-1.297608038	LPAR2	Down	3.12664207591286
8031899	-0.078026511	7.03937052173333	-3.578355842	0.000375841272499019	0.00132334801664314	-0.661715854	ERVK3-1	Down	3.42499553015787
8170326	-0.077983917	6.24417624143783	-3.721525087	0.0002180865932383	0.000832474853250936	-0.155194659	FMR1	Down	3.66137103163171
7944375	-0.077978334	6.31595862533514	-2.935506724	0.00346720049204685	0.00878309924880141	-2.700603003	TRAPPC4	Down	2.46002104439146
8032418	-0.077967733	6.10770733442883	-3.294789014	0.00104742911442547	0.00315142402431642	-1.608810235	AP3D1	Down	2.97987535858176
8177951	-0.077925394	7.74463975423784	-2.557514511	0.0108054907967139	0.0234210309063452	-3.717222156	HCG27	Down	1.96635550222232
8043105	-0.077921541	7.52809951423423	-3.819506636	0.000148720145269128	0.000604956025604613	0.202344295116394	KCMF1	Down	3.82763019901917
7941843	-0.077889568	5.53332287141854	-2.716268194	0.00692164482659716	0.0159814099318066	-3.121645257	SSH3	Down	2.15979068961376
7994187	-0.077869258	6.00077419349189	-2.710629108	0.00692225050391949	0.0159814099318066	-3.321828113	TNRC6A	Down	2.15975268841355
7921228	-0.077866094	5.69190954457477	-3.323396434	0.000947569239619008	0.00290258364481948	-1.516664178	ETV3	Down	3.0233890459659
8037695	-0.077863248	5.74865203026306	-4.156903904	3.73300811239919e-05	0.000188574862057517	1.50067826951399	SYMPK	Down	4.42794106628415
8046975	-0.077772315	5.68023433007748	-2.598421045	0.00961282707541486	0.0211944279906168	-3.613782485	WDR75	Down	2.01714887011574
8068974	-0.077709916	6.73032668	-3.180571199	0.00155145889300599	0.0043863049293084	-1.96906928	TRAPPC10	Down	2.80925972686497
7958960	-0.077701181	5.8651667003964	-3.286690683	0.0010774222295462	0.00323065508667671	-1.634756308	TPCN1	Down	2.96761406826505
7957043	-0.077700889	6.19296062446307	-3.742294154	0.000201229454093842	0.000776724074597671	-0.08014478	FRS2	Down	3.69630845098087
7979931	-0.07762578	5.98456333823783	-3.378552977	0.000779528651975082	0.00245952270983576	-1.336842485	MED6	Down	3.10816791746553
8128394	-0.077609077	7.87990400352613	-2.941825792	0.00339830371540853	0.00863647890892063	-2.682452908	PNISR	Down	2.46873780968369
8005785	-0.077583767	5.88476690114054	-2.944412571	0.00337046236694521	0.00857077469483002	-2.675012057	KSR1	Down	2.47231051763342
8021832	-0.077543185	5.90177031460901	-2.806930132	0.00517638949729137	0.0123954475521087	-3.061683309	ATP9B	Down	2.285973053
8079079	-0.077510413	7.94837643798739	-3.247393253	0.00123460612338784	0.00363097155592542	-1.759788235	NKTR	Down	2.90847157335388
8147156	-0.077480451	7.27641347687749	-3.240726466	0.00126329089391281	0.00369516871716763	-1.780856226	WWP1	Down	2.89849663434188
7982527	-0.077443636	5.44616343991712	-2.513198875	0.0122447964002467	0.0260901604544916	-3.827473046	7982527	Down	1.91204843168949
8054997	-0.077421103	7.134360815	-3.263578126	0.00116745922978592	0.00345945049431064	-1.708468374	MAP3K2	Down	2.93275827700439
8093976	-0.077365864	7.79132531523243	-2.508044425	0.0124228030668604	0.0263846874003786	-3.840174309	TBC1D14	Down	1.90578039939953
7966202	-0.07731566	5.83386423756397	-3.788621415	0.000167946271458615	0.000666452231379492	0.0886905293094031	KCTD10	Down	3.77482963339971
8100125	-0.077127659	8.91004820559819	-3.246975917	0.00123638392136099	0.00363496029795289	-1.761108298	8100125	Down	2.90784665138421
8125295	-0.077061717	7.22088010384865	-3.190176236	0.00150170474639445	0.00427084433646416	-1.939245133	ATF6B	Down	2.82341544657042
8108954	-0.077058943	6.364908886	-2.799737886	0.00529146749957327	0.0126309817483672	-3.081417367	TCERG1	Down	2.27642386698509
8090639	-0.077036815	5.9193568666018	-3.624784977	0.000315648232966082	0.00113789076624855	-0.499528431	PIK3R4	Down	3.50079663755864
7983910	-0.077030766	10.0379648819387	-2.681103748	0.00755503454804189	0.0172941499622419	-3.399816219	AQP9	Down	2.12176354535677
7982154	-0.077020859	6.24813155263783	-2.64266887	0.0084565012195142	0.0190392715446138	-3.500090802	HERC2P9	Down	2.07280928416584
8121429	-0.077000659	5.85448272506486	-2.522916775	0.0119153464844872	0.0254972551367557	-3.803457502	FIG4	Down	1.92389332435294
7912198	-0.076794779	8.57740864598559	-2.684280935	0.00748452884734552	0.0171555269140511	-3.391463967	ENO1	Down	2.12583553338883
8159732	-0.076783319	5.68158364525226	-2.310559248	0.021220938419169	0.041816305299016	-4.307574474	8159732	Down	1.67323541490897
8061186	-0.076768435	5.97339878782703	-2.811122243	0.00511036524654719	0.0122475485049962	-3.050158314	SEC23B	Down	2.29154805898637
8133518	-0.076727544	9.8390094866054	-2.76451899	0.00588912969533513	0.0138710640160816	-3.177340081	NCF1	Down	2.22994888117903
8103859	-0.076673661	5.70017192858919	-3.573867769	0.000382197885694329	0.00134244088323511	-0.677287923	DCTD	Down	3.41771171977663
7986132	-0.076671829	7.06122737462702	-2.931563882	0.00351083263965099	0.00888058370540055	-2.711908757	MAN2A2	Down	2.45458987273016
7916077	-0.076669799	8.07072305552613	-3.978515329	7.84897690682195e-05	0.000352876579079904	0.80130253806717	NRDC	Down	4.10518694869152
8090490	-0.076665423	8.0790212184973	-4.214512079	2.91924363278416e-05	0.000151825318730385	1.73268977912062	RPN1	Down	4.53472965836642
8136869	-0.07659032	6.3927816557982	-3.434440528	0.000637888800976204	0.0020701976405035	-1.151741736	CASP2	Down	3.19525502242538
8067903	-0.076551133	7.52680980612793	-4.405929894	1.2632805017329e-05	7.42554039975651e-05	2.5250586429235	USP25	Down	4.89850020698297
7928369	-0.076536134	6.32353009475856	-3.407931395	0.00070178100332858	0.00224877651122346	-1.239903569	SEC24C	Down	3.15379839197874
8100026	-0.076519963	6.30641459353153	-3.231497917	0.00130401688838956	0.00379883027992674	-1.809950959	ATP8A1	Down	2.88471678399758
8075828	-0.076510022	5.717183225	-3.210788678	0.00139986859847556	0.00403579636397685	-1.874949859	IFT27	Down	2.85391272834694
8012212	-0.076434571	6.61227053041982	-3.154041584	0.00169689847602013	0.00473692313328637	-2.050994589	ZBTB4	Down	2.7703441403713
8051762	-0.07642665	5.45640902167387	-2.026950381	0.0431423682848317	0.0768470650113827	-4.912974148	SLC8A1	Down	1.36509601813929
8013159	-0.076415953	6.17219883037478	-3.273889426	0.00112646210099387	0.00335410314118443	-1.675644731	TOM1L2	Down	2.94828341521943
7997907	-0.076403155	5.69975814483423	-3.414236236	0.000686066180765362	0.00220497528018625	-1.218994815	7997907	Down	3.16363398844066
8170322	-0.076403155	5.69975814483423	-3.414236236	0.000686066180765362	0.00220497528018625	-1.218994815	8170322	Down	3.16363398844066
8139592	-0.076368225	6.64909673459099	-3.194749799	0.00147853540189059	0.00421468124644712	-1.925013514	HUS1	Down	2.83016827231361
7914270	-0.076368187	11.4765876527928	-3.823443268	0.00014642453106296	0.00059670072370317	0.216893516081619	LAPTM5	Down	3.83438615816287
8123507	-0.07617205	6.82960597601802	-2.927627786	0.0035548892725933	0.00896834704434524	-2.723180477	TBP	Down	2.44917392209333
8047538	-0.076156667	5.6971500364937	-3.052143926	0.00238026219152143	0.0063348768140399	-2.35950154	BMPR2	Down	2.6233752017421
8007446	-0.076105864	6.72776098843963	-2.224460769	0.0265166605529153	0.050643004196631	-4.499587026	IFI35	Down	1.57648117086913
8079021	-0.076097074	7.5092527592991	-4.181603999	3.36066310682123e-05	0.000172084310986457	1.59978854097273	CTNNB1	Down	4.47357502165186
8180230	-0.076068162	5.96740985532793	-3.002170808	0.00280059798660134	0.00728933185585976	-2.50722126	8180230	Down	2.55274922774589
7922870	-0.076046656	5.62364916527207	-3.661837802	0.000274234193332506	0.00101186198078999	-0.368664377	TRMT1L	Down	3.56187839546266
7954036	-0.076001785	6.09055305334414	-3.797236952	0.000162359558105542	0.000649061877396426	0.120306557480985	APOLD1	Down	3.78952213937363
8105681	-0.075996533	8.67433727667387	-4.11962133	4.3702335641132e-05	0.000216826950652175	1.35212519222341	ERBIN	Down	4.35949535184081
7912102	-0.075905478	5.61454349248466	-2.206651944	0.0287102402653383	0.0543151386151848	-4.019113692	KLHL21	Down	1.54196317303906
8010778	-0.075838609	5.61410438576577	-2.869068366	0.0042727006113351	0.0105057021304655	-2.889140823	8010778	Down	2.36929753718523
7898337	-0.075833791	8.14527055332433	-4.419525671	1.18888842335197e-05	7.05074613106191e-05	2.58258727882894	NECAP2	Down	4.92485890181219
8040927	-0.075761053	7.59801493815135	-3.379220282	0.000777677049629466	0.00245491004253553	-1.334649538	NRBP1	Down	3.10920071751183
8110169	-0.075731441	5.68941834025225	-2.901871027	0.00385585236591951	0.00959290679495786	-2.796577124	FAF2	Down	2.41387960285374
7977127	-0.075724356	7.40715155992613	-2.106734562	0.0355863276633053	0.0654146455137471	-4.750536518	KLC1	Down	1.4487168267714
8151512	-0.075719006	6.80531238270631	-3.286667439	0.00107750945486284	0.00323065508667671	-1.634830694	PAG1	Down	2.96757891033035
8122600	-0.075717014	6.80505621005766	-3.184937406	0.00152865616878813	0.00433035550047966	-1.955522723	STXBP5	Down	2.81569018678521
7947969	-0.075714684	7.60700164040179	-2.676878327	0.00764972680488973	0.0174737997982951	-3.410909156	FNBP4	Down	2.11635407455193
8020149	-0.075620947	6.6330478745964	-2.994380551	0.00287193452527148	0.00745026817431286	-2.530036515	NAPG	Down	2.5418254654177
8121578	-0.075608893	5.59711234037117	-3.191142014	0.00149678442891041	0.00425966076914009	-1.936241544	NT5DC1	Down	2.82484074346199
8058428	-0.075589132	6.53397791293333	-3.480752517	0.000539108375200898	0.00179834875023495	-0.996151177	NDUFS1	Down	3.2683239212315
7960261	-0.075551144	6.11902800376036	-3.221689926	0.00134862930680506	0.00390635892259994	-1.840784908	RAD52	Down	2.87010740698666
8083933	-0.075513268	5.54634447437297	-2.016022155	0.0442763304463841	0.0784778617552251	-4.934742656	8083933	Down	1.35382837995512
7941272	-0.07548774	11.82240277	-3.049520754	0.00240079911862331	0.00638362343505668	-2.367314243	MALAT1	Down	2.61964417702052
8067178	-0.075457576	6.20396132163423	-3.100566238	0.00202898800968818	0.00552969772678293	-2.214117385	GCNT7	Down	2.69272051942385
7912496	-0.075435829	5.57012272752972	-3.165210994	0.00163419751783619	0.00459251337825803	-2.016583324	MTHFR	Down	2.7866954534816
8044766	-0.075406054	6.10019875226486	-2.819942904	0.00497392901100377	0.0119537875869246	-3.025853872	INSIG2	Down	2.30330041736712
8096919	-0.075391073	6.90924807945765	-2.210774159	0.02745624217074	0.0521831995235378	-4.529450686	ALPK1	Down	1.56135890323144
8136614	-0.075368368	5.72984340485225	-2.7821442	0.00558279988403494	0.0132217334315872	-3.12948339	AGK	Down	2.25314793919542
7948718	-0.075365294	5.59266081330991	-2.903400662	0.00383735017933516	0.00955790600704999	-2.792235834	EML3	Down	2.41596856723024
7945803	-0.075352335	6.88941865194234	-3.783165773	0.000171577202411939	0.000677431417764719	0.0687054742603577	CARS1	Down	3.76554041767866
7933976	-0.075340058	7.26100322257657	-2.896418099	0.00392247311100227	0.00974459396029173	-2.81203514	7933976	Down	2.40644002486872
8128650	-0.075238764	7.95831701685225	-3.235694588	0.00128534845813243	0.00375586572500032	-1.796730067	SEC63	Down	2.89097911908056
8084607	-0.07522978	5.94241899483063	-3.660413266	0.000275727201036488	0.00101606651903318	-0.373719028	SENP2	Down	3.55952038776681
8054135	-0.07519823	7.53600702512072	-3.227144449	0.00132364770508384	0.00384303507102289	-1.823648349	MGAT4A	Down	2.87822758898777
8091190	-0.075189973	5.82134173986306	-2.937720874	0.00344291586409578	0.00873184220473468	-2.694247663	ATR	Down	2.46307359019262
7902822	-0.075186468	8.10757557386486	-3.318248892	0.000964858783246297	0.00294825559458994	-1.533301175	PKN2	Down	3.01553624535545
7901123	-0.07515201	6.59283174994595	-2.568774025	0.0104647109794233	0.022764178298579	-3.688910252	NASP	Down	1.9802727617615
7931239	-0.075113282	6.12264141526846	-3.067997824	0.00225953593372272	0.00606222101944339	-2.312144972	EDRF1	Down	2.64598074763068
7941382	-0.075083661	6.25298499272072	-3.842594901	0.000135725804757079	0.000562134300874299	0.287877918552544	KAT5	Down	3.86733757460857
8051464	-0.074968623	6.6931812324955	-2.485748652	0.0132195221444429	0.0278232705519969	-3.894820475	HEATR5B	Down	1.87878424332106
7975344	-0.074951758	6.20914842411711	-3.219954556	0.00135666826038269	0.00392700584400132	-1.846231093	SLC39A9	Down	2.86752633531631
7990487	-0.074947649	6.91724068043242	-3.365119072	0.000817688339509493	0.00256210993880464	-1.38090154	SIN3A	Down	3.08741219537837
7998002	-0.074941073	6.89412002286847	-4.031090367	6.32321019224491e-05	0.000297951046381027	1.00441997612585	ZNF276	Down	4.1990623813981
8149345	-0.074934632	5.98298460599279	-4.285816352	2.14470502329727e-05	0.000116459643676904	2.02400522591038	8149345	Down	4.66863243101474
7980051	-0.074926323	5.95300803793334	-3.047095446	0.00241993153239403	0.00643231575812493	-2.374531863	MIDEAS	Down	2.61619692142622
8121489	-0.074887236	7.01048284988469	-3.540543254	0.000432644833728159	0.00148811184732266	-0.792328622	AMD1	Down	3.3638684778885
7946516	-0.074875658	6.27048758478198	-2.582743952	0.0100552445553257	0.0220234629922717	-3.653614255	SBF2	Down	1.99760736238828
8066417	-0.074867112	9.22879567871171	-3.963435998	8.34728588105061e-05	0.000369879990505136	0.743509931621684	SERINC3	Down	4.07845471235995
8046201	-0.074844449	7.69090237485045	-2.163322608	0.0309401486450536	0.0579489360917239	-4.631585482	SSB	Down	1.50947760416052
8140020	-0.074833523	6.6777941799063	-4.057080617	5.67734547270506e-05	0.000272278921085293	1.10575890234397	NSUN5	Down	4.24585467767446
7941694	-0.074818999	6.39188937571351	-2.931146753	0.00351547785036492	0.00888972595416327	-2.713103979	RBM14	Down	2.45401563403771
7956819	-0.074777916	6.90018899207207	-2.571945393	0.0103704730402704	0.0225762658485866	-3.680913966	RASSF3	Down	1.98420143318727
8110522	-0.074718479	8.06048416227208	-2.454264529	0.0144216607685755	0.0300164085945998	-3.971174157	CANX	Down	1.84098472428393
7986214	-0.074700558	7.8889763991045	-2.192964154	0.0287219119813472	0.0543253009465139	-4.568040278	SLCO3A1	Down	1.54178665303315
8096079	-0.074653309	5.79275020710991	-3.728077638	0.000212629763636463	0.000814168051437487	-0.131559633	8096079	Down	3.67237594358347
8132417	-0.074639766	7.39806435952973	-3.954358851	8.66154914433222e-05	0.000380675526358699	0.708821086751314	CDK13	Down	4.06240442615046
8076241	-0.074637072	7.04500945312432	-2.823317502	0.00492261098601157	0.0118568923274798	-3.016535942	MRTFA	Down	2.30780448340335
8072946	-0.074519745	8.40647757203064	-3.996377994	7.29517014394514e-05	0.000332661301698778	0.870030581716041	EIF3L	Down	4.13696457468008
8062119	-0.074518272	6.23091426068289	-3.65315851	0.00028344989406305	0.0010378719475608	-0.399431857	MT1P3	Down	3.54752370098679
7903893	-0.074457677	10.4247904817027	-4.979358951	8.5162734798255e-07	7.4102750975313e-06	5.0935667318014	CD53	Down	6.06975040067758
7976200	-0.074456485	8.35791628123063	-4.768540095	2.37120094850093e-06	1.80307458367932e-05	4.11561758408559	CALM1	Down	5.62503163997917
8067221	-0.07442645	6.53774619981801	-2.173870709	0.0301344341653248	0.0566120317663607	-4.609070013	ZBP1	Down	1.52093695887283
8012558	-0.07440329	8.25443897728107	-2.904261023	0.00382697899380864	0.00953786743291682	-2.789793051	PIK3R5	Down	2.41714392160044
8141765	-0.074350678	6.22927414072433	-2.625934082	0.00887829564058531	0.0198438422262227	-3.543309839	8141765	Down	2.05167039738938
8155422	-0.074343319	7.37924074668109	-2.577760904	0.0101996293664297	0.0222831021096335	-3.666225715	ZNG1B	Down	1.99141560932033
7964064	-0.074340369	7.30857275792613	-3.202708992	0.00143900062500031	0.00412791163984619	-1.900199936	CS	Down	2.84193901743648
7929168	-0.074318696	7.27099126703423	-3.740054616	0.000202986310098515	0.000782104983011392	-0.088256546	TNKS2	Down	3.69253325099889
7899504	-0.074313786	5.96513319715856	-2.497727342	0.0127860158863754	0.027036246931882	-3.865520424	GMEB1	Down	1.8932647602994
8069998	-0.074298652	5.94679280090991	-3.159593458	0.00166546008394597	0.00466426187199289	-2.033904771	CFAP298	Down	2.77846577157667
8172471	-0.074269938	7.97295450932793	-3.928308797	9.62685624313243e-05	0.000417357372471246	0.609686785267288	PIM2	Down	4.01651551341185
8005313	-0.074222758	5.99503587180721	-3.976103891	7.92672435835744e-05	0.000355630302508409	0.792046608205424	DRG2	Down	4.10090624357596
8164269	-0.074171741	5.75263171523784	-3.689318449	0.000246877992809763	0.000923462668082545	-0.270788801	ENG	Down	3.60751762220764
8110318	-0.074151223	9.21449796639099	-3.683805666	0.000252151120969668	0.000940034204981172	-0.290479098	PRELID1	Down	3.59833909678956
8171136	-0.074145133	7.1345093535099	-2.481097296	0.013391334675616	0.0281152447257125	-3.906160634	P2RY8	Down	1.87317613595524
8076533	-0.074140995	7.58755765612792	-2.029925618	0.0428379403201619	0.0764469286797922	-4.907027535	PACSIN2	Down	1.36817141853794
8168432	-0.074115912	7.0899882631892	-3.241729103	0.00125893785335967	0.00368618713396278	-1.777690415	8168432	Down	2.89999570802488
8101376	-0.074100911	7.3081899005946	-2.864505253	0.00433382723093865	0.0106408292176492	-2.901936259	SEC31A	Down	2.36312840592473
7953569	-0.074086095	9.15642733905406	-2.991631357	0.00289750375587509	0.00750797293174292	-2.538074356	PTPN6	Down	2.5379759924119
8081564	-0.074056781	8.03497946263782	-2.33866797	0.0197046756136486	0.0392138051734345	-4.243339129	CD96	Down	1.7054307102712
8094501	-0.07399403	6.70181270032793	-4.566148528	6.11646520241694e-06	4.04465333132219e-05	3.21347232486475	STIM2	Down	5.21349949069606
8093590	-0.073979848	6.60721107296397	-3.867760484	0.00012278698636903	0.000514226412559567	0.381663729191156	RNF4	Down	3.91084765964119
8162147	-0.073945271	8.54197455530631	-3.070896591	0.00223807997875495	0.00601776228774677	-2.303460532	TUT7	Down	2.65012439782942
8169868	-0.073939528	5.85218620885405	-3.359476242	0.000834229548002876	0.00260593426320059	-1.399358027	UTP14A	Down	3.07871443171946
8072757	-0.073886091	9.17506915670631	-2.036679022	0.0421536801643301	0.0754287578454075	-4.893497605	CSF2RB	Down	1.37516450395047
7949496	-0.073863664	9.87001568611712	-3.786726084	0.000169199389025228	0.000669883531480506	0.0817444708448214	CFL1	Down	3.7716012095207
7934185	-0.073848787	8.46881247932432	-3.205045826	0.00142758004770548	0.00410034659785446	-1.892903322	VSIR	Down	2.84539953050621
7939559	-0.073812714	6.13402229688829	-2.165503855	0.0307720303250375	0.0576841777158257	-4.626938327	TSPAN18	Down	1.51184384824814
8075585	-0.073775393	6.62771051136036	-2.456340165	0.0143395292431492	0.0298743079641642	-3.966169745	RTCB	Down	1.84346510602237
8134644	-0.073771696	6.16071283997297	-3.711388826	0.000226788242190377	0.000860737241376593	-0.191678208	ZSCAN25	Down	3.64437946514159
8062409	-0.073762882	6.03423108047388	-3.066444726	0.00227110916692116	0.00608948207287351	-2.31679465	CTNNBL1	Down	2.64376198975561
7959995	-0.073726201	5.93657411508288	-2.959733402	0.00320979128749816	0.00821550319741664	-2.63081189	EP400	Down	2.49352320611063
7915101	-0.073698159	6.11646357639459	-2.882394432	0.00409864809619291	0.0101413608417422	-2.851660013	INPP5B	Down	2.38735936795875
8129317	-0.073680522	7.96087217560001	-3.730011431	0.000211044074649048	0.000808814691421662	-0.124576894	SERINC1	Down	3.67562683674978
7929624	-0.073651229	8.18995657638559	-4.615113181	4.8789797147725e-06	3.33635543857916e-05	3.42841045734208	PGAM1	Down	5.31167098754067
8084986	-0.07362659	6.14164857861621	-3.124170268	0.00187564742367446	0.00517558647499035	-2.142446878	FYTTD1	Down	2.72684879513784
8032974	-0.073583236	7.38605282912972	-3.047010576	0.00242060357591504	0.00643231575812493	-2.374784334	SAFB2	Down	2.61607632947177
8050846	-0.073567311	5.74325766118558	-3.528834393	0.000451803272125836	0.00154537866542685	-0.832504689	DTNB	Down	3.34505062808354
8018966	-0.073523962	8.41449140143784	-2.490323218	0.0130524550812963	0.0275523427578991	-3.883647276	TIMP2	Down	1.8843077926952
8019263	-0.073509598	7.95534264244144	-2.144823311	0.0323980254822123	0.0603517333620905	-4.670813141	ARHGDIA	Down	1.48948145733383
7897620	-0.073503375	8.3018886656973	-1.983957675	0.0477500278803837	0.0835189635725252	-4.997944166	PGD	Down	1.32102637050341
8039687	-0.073393348	6.21207045852792	-2.717297629	0.00678611340429898	0.0157260564056087	-3.304098771	ZNF552	Down	2.16837888703547
7971197	-0.073382227	9.11943090947567	-3.411651036	0.000692469702149891	0.0022230700825162	-1.227572599	ELF1	Down	3.1595992236743
8137596	-0.073361437	6.07241032680721	-3.968675284	8.17084484242271e-05	0.000363556218143504	0.763566366226304	UBE3C	Down	4.08773303631546
[truncated: 2,174 more rows]
