# Supplementary material for: Bioinformatics analysis of the mechanisms and efficacy of the Bushen Anzhi recipe in treating aging-related insomnia
Source: Front Psychiatry. 2026 May 8;17:1770410. doi: 10.3389/fpsyt.2026.1770410 (PMC13194403; doi:10.3389/fpsyt.2026.1770410)
Supplement: Supplementary file 8 [file Table1.xlsx]

## Sheet: Sheet1
NRGs
STAT2
PTGS2
TNF
IL1B
IL10
NRROS
APP
TLR4
TSPO
IL6
NOS2
SPHK1
GFAP
SNCA
RELA
NLRP3
MAPK8
SLC1A2
APOE
TGFB1
TNFRSF1A
TREM2
SLC1A4
TNFRSF1B
NR1D1
MAPT
CCL2
SLC1A3
GLUL
FOS
IFNGR1
IL12A
AGER
SLC1A1
NFKB1
MAPK14
CHI3L1
JUN
MAPK1
IL1A
MMP3
MMP9
CX3CL1
PECAM1
CCR1
GRN
STAT3
MAPK3
TLR2
F2RL1
HMGB1
STAT1
GRIN1
IFNG
NFKBIA
P2RX7
GRM5
GRIN3A
MBP
AKT1
MTOR
CREB1
IL1R1
SMAD7
ADAM17
HMOX1
CHUK
SOCS3
SRR
CNR2
CXCL13
IL18
TGFBR1
NGF
TGFB2
CAMKK2
IGF1
SLC17A7
BACE1
MIR155
IL17A
IDO1
RGS10
JAK1
GRIN2A
GRIN2B
PRKCA
BDNF
GRIN2D
IL6ST
NOS1
IL12B
IFNGR2
IL4
GRIN2C
LTA
GRIN3B
CNTF
SOD1
SGTB
LRRK2
PDCD1
CD274
TARDBP
CXCL10
INSR
SLC2A1
CAMK2A
GRIA2
GRIA3
NFKB2
PRKACA
PRKCG
SMAD3
SMAD4
TGFBR2
BCL2
CAMK2B
GRM1
IL6R
PHGDH
SMAD2
STAT6
CAMK2D
GLS
GRIA4
PLCB3
TGFB3
ADCY1
DLD
GRIA1
GRIK2
IL4R
SLC6A9
ADCY3
CAMK2G
GRM7
PDHA1
PLCB1
PPP1CA
PRKCB
PSAT1
SLC2A3
TGFBR3
DLAT
IL10RA
IL1R2
IRS1
PLCB2
CALM1
CAMK4
CFL1
FGF2
GOT1
GRIK1
GRM4
GRM8
IL13
PLCB4
PPP1CB
PSPH
SHMT1
SHMT2
TRPM4
ADCY8
CAMKK1
DAO
GRIK3
GRIK4
GRIK5
GRM2
IL10RB
PPP1CC
SLC1A6
DISC1
ASCC1
IL13RA1
LIF
GLS2
LRRC8A
SLC17A6
SLC38A1
TRAF5
NSMF
SLC38A2
LRRC8B
SLC38A3
SLC38A5
SLC7A10
ARC
LRRC8D
LRRC8E
LRRC8C
CD38
NFE2L2
IFI35
MIR142
CYBB
TIMP1
CRP
TRAF6
TBK1
NRGN
MMP2
NPC1
PPARGC1A
S100B
TIGAR
PPARG
CCR5
RAC1
AQP4
CHRNA7
FYN
KCNA3
MARCO
ERVW-1
CHIT1
HTT
NLRP1
HACE1
TRIM9
EGFR
GLA
CASP1
HEXB
TNFAIP3
NR4A2
CXCR3
CCL3
CTSE
RPL36A-HNRNPH2
NTN1
CCR7
CCL19
AGTR1
ALDH2
PARP1
P2RY12
F2R
NR1H2
PTGS1
AGTR2
LGALS3
CD47
S1PR1
HLA-G
COX5A
CREB3L1
CRTAC1
FNDC5
ORM2
PHLDA1
MIR194-1
MIR384
FAS
ERBB3
ITGB2
MAP3K7
WNT5A
PLA2G4A
PRNP
SPP1
NR1H3
NTF4
NPY
CEBPB
FOXA1
PREP
PELI1
CD68
MIR485
C4A
NT5E
MMP14
PLG
SERPINE1
ACE2
HSPD1
MMP8
TAB2
FURIN
IFIH1
MAP3K5
MAPKAPK2
TGM2
CD27
MOG
PPT1
CD33
PPARD
SEMA4A
BDKRB1
CBR1
DOCK2
FBXW11
MIB1
TNFSF10
TNFSF13B
BMP6
CCL4
TAB1
BMPER
PCSK6
TNFSF12
TRPM2
IL33
ITGAD
TRIM45
CDKN2B-AS1
HOXA11-AS
ZFAS1
MIR98
HLA-B
EPHA4
AGT
APOA1
RIPK1
CACNA2D1
ENO2
KNG1
ACHE
IDUA
KCNA2
DBI
EOMES
KIF1B
SORT1
TNFSF13
CXCR5
GHRL
LY96
DDIT4
TAC1
DCTN2
ELAVL1
MTDH
CD8B
EXTL2
MAS1
PENK
RPH3A
TAAR1
ACMSD
NMI
CDNF
H19
MIR22
MIR873
NOD2
POLG
STAT4
ERAP1
IL23R
MEFV
TK2
UBAC2
KLRC4
IL12A-AS1
ABL1
CASP8
F12
CFI
GHSR
IRAK4
GHR
GSS
IRAK3
PEBP1
PPARA
IL5
FABP3
CRH
AKAP12
CCL21
FGF21
HLA-E
KLRK1
TREX1
COP1
IL22RA2
SIGLEC1
RIC3
HSPA12B
LCN2
CXCL8
IL32
MIR146A
ICAM1
GSK3B
MIF
NOX4
PRKN
CX3CR1
HDAC6
CD14
PINK1
TREM1
IKBKB
TP53
IL1RN
PTGER2
VEGFA
HLA-DRB1
CCL11
ALCAM
ABCB1
C3
IRAK1
OPRM1
LRP1
FPR2
INPP5D
VCAM1
GNPAT
UBQLN1
CEBPD
IL1RAPL2
AKT2
PSEN1
CXCR2
BRD4
MAPK13
CLU
ITGAM
PARK7
PLA2G2A
DRD3
FCGR3A
CCR2
SYP
HPSE
P2RY6
CCL5
S100A9
C3AR1
SLCO2A1
C9orf72
HIVEP2
RNF125
STING1
CLDN5
RNF11
FAM222A
PIK3CD
CXCR4
PIK3CA
HDAC2
HSPB1
MMP1
SRC
CASP3
F2
RHOA
UGT1A1
ADORA2A
EIF2AK2
MAPK11
MYD88
SQSTM1
TRPV4
ALOX5
CFH
CNR1
CTSL
HSPA9
L1CAM
NGFR
PIK3CB
PIK3CG
SIGMAR1
ABCC8
ITCH
PTGER3
HFE
LTF
TLR9
GALC
GLRX
CXCL12
IL18R1
RELB
TJP1
TOLLIP
F11R
PTX3
DAB2
PLP1
TMEM106B
TXNIP
SPARCL1
CHRFAM7A
STH
MIR150
MIR195
MIR124-1
MIR15B
HOXA-AS2
CDK5
CSF1R
CTSB
NTRK1
PTPN11
CAT
PRKAA2
TLR3
CSNK2A1
G6PD
ITGB1
STK11
CD36
CD40
CTLA4
NOS3
PSEN2
SPARC
ANXA1
CACNA1A
CASP6
EDN1
EIF2AK3
HIF1A
HSPA8
MST1R
NRG1
PTK2B
DLG4
FASLG
GBA1
GLP1R
HDAC9
KCNJ5
KL
MFN2
PLA2G6
SEMA4D
TLR7
HEXA
LYZ
PRF1
REL
UCP2
ADORA3
AIMP1
DPYSL2
HLA-A
IL17F
IL17RA
P2RX4
PTGDS
RIGI
TACR1
TAT
TRAF3
ARRB1
C5AR1
CYP2E1
EPO
FUS
GNS
IRF3
SLIT2
CCR6
CNTNAP2
CSF2
GH1
LGI1
OPTN
PON2
CCL7
CD209
CHMP4B
GPBAR1
NPTX2
RETN
SEMA7A
STK39
TIMP2
VPS35
ACKR3
ADCYAP1
CCL8
MYOCD
NFAT5
RPS27A
USP11
CCL1
CD200
LIMS1
NEDD8
AZU1
CD200R1
EIF2A
APLN
CCL13
HERPUD1
IL34
NSFL1C
TAX1BP1
TOX3
TSPAN2
CSN3
GLRX2
NLRP9
TRANK1
GAS5
MALAT1
MIR21
TUG1
MIR126
MIR223
MIR152
MIR137
MIR338
MIR124-3
ST2
LOC109504728
AKT3
ERBB4
CTNNB1
ADAM10
AXL
JAK2
MERTK
PPP3CA
ADA
EP300
IL2RA
PLAT
SHH
BCHE
F10
GJA1
MME
ABCG2
ACTB
ARG1
BAX
CD4
DRD2
FTH1
GABRB2
LAMB1
PRKD1
SIRT1
SLC12A2
SMO
TNC
TYRO3
VDR
ACTA1
ACTG1
BMP2
CD55
COL4A1
CP
CYCS
DICER1
HTR2A
IDE
IGF2
KCNN4
MMP19
NCAM1
POMC
PRKCE
PRKCQ
SCN1A
SLC25A4
SNAP25
TBP
TSC2
TUBB3
ACTA2
ADORA1
CALCR
CD44
CDK1
CDKN1B
DRD1
GABBR1
GUSB
IRF7
ITGA4
KAT2B
KCNB1
KDM6A
LAMC2
MAG
MMP12
P2RY2
RYR1
RYR2
SETD2
TCF4
TRPV1
XDH
ABCD1
C1QA
C5
CASP9
COL4A2
COL4A3
CYP2D6
IRF1
LAMA1
LAMB2
NPY2R
TCF7L2
UNG
ADIPOQ
ADRA2A
ALOX15
CD59
CRYAB
CYP2B6
GNAI1
HAVCR2
HLA-DRA
HP
LAMA3
LAMA4
LAMB3
MST1
NEFL
PDE5A
PPP3CB
PTGER4
RTN4
S1PR5
STUB1
ACTG2
AKR1A1
ALOX12
ALOX5AP
ANGPTL4
ATF4
ATXN3
BAD
BID
CANX
CCR4
CD163
COL4A4
COL4A5
COL4A6
CYP2R1
DLK1
ECM1
FUT8
GAS6
GPNMB
IFNB1
IL21
ITM2B
LAMA2
MFGE8
MMP10
MMP11
MMP17
P2RX2
SIRPA
SOAT1
SPG7
TJP2
TNFRSF17
TRAF2
VEGFB
WNT1
WWP2
XBP1
ACTC1
B3GAT1
EIF2S1
IRF9
KRT19
LAMA5
LAMC1
MAP2
NPC2
OAS1
PDIA3
PPP3CC
PPP3R1
PTPN3
SOCS2
THY1
TIMP3
ACP1
C4B
CAPN5
CD6
CXCL1
DNAJC5
EPRS1
FCGR3B
HMGA2
HSPA4
KLF6
LAMC3
LGALS1
MCAM
MLC1
NFIX
NR2C2
NR2E1
P2RX3
PROK2
SERPINA3
SOD3
TNR
TRIM21
TRPM1
BACH1
CCL20
CD69
DARS2
IFITM3
IL18BP
IL18RAP
IL1RL1
IL23A
KIDINS220
MMP24
NAPEPLD
NFYA
RTN3
RYR3
SMPD2
SREBF2
STX1B
TNFRSF12A
TNFSF14
UBR5
ABCD2
CISD2
DECR1
GRP
IAPP
IFITM1
IFNA1
IL16
MEOX2
MX1
PLXNC1
RAB1A
SARM1
SMN1
TIMP4
TSPAN5
USP33
ACKR2
BST2
CALB2
CXCL2
DBN1
OXR1
RARRES2
SAA1
B3GAT2
CELF1
CSMD1
GH2
GSDMD
MRC1
NLRX1
NXPH1
OLIG2
OXA1L
RNASE2
SIRPB1
TLR10
TTBK1
ZC3H12A
ATG16L2
IL17C
MMP26
MMP27
MMP28
REG3A
RHOD
USP42
CCL23
CXCL14
DCAF1
MFSD8
PPARGC1B
CLEC5A
MT1A
PPP3R2
SELENOS
ANKRD55
CNTNAP5
DEFB4A
H4C1
TMEM119
GRINA
NPAS4
TSPOAP1
ZCWPW1
MARCHF7
KIR2DL2
KIR2DS2
MIR32
MIR132
MIR148A
MIR17
MIR205
MIR29A
MIR93
MIR128-2
MIR135A1
MIR194-2
SNHG1
MIR134
MTRNR2L1
MIR124-2
MIR128-1
MIR340
HAGLR
MIR147B
MIR410
NORAD
SCARNA9
MIR1303
MIR1202
MSBP2
LOC111365141
AD10
MT-CO1
MT-CO2
