# Supplementary material for: Bioinformatics analysis of the mechanisms and efficacy of the Bushen Anzhi recipe in treating aging-related insomnia
Source: Front Psychiatry. 2026 May 8;17:1770410. doi: 10.3389/fpsyt.2026.1770410 (PMC13194403; doi:10.3389/fpsyt.2026.1770410)
Supplement: Supplementary file 10 [file Table3.xlsx]

## Sheet: Sheet1
DRGs
CHRM1
NOS3
RXRA
PDE3A
ADRA1B
SLC6A3
ADRB2
SLC6A4
LTA4H
MAOB
PTGS1
PTGS2
HSP90AA1
PIK3CG
CHRM3
F2R
KCNH2
SCN5A
F10
CHRM5
CA2
ACHE
CHRM2
ADRA1D
TOP2A
OPRM1
DPP4
BACE
PRSS1
NCOA2
NCOA1
KCNMA1
CALM
NOS2
ESR1
F7
ESR2
PGR
NR3C2
ABAT
GABRA1
ADH1B
ADH1C
ADH1A
CAMC
LYZ
COBT
IGHG1
ADRA2A
SLC6A2
AKR1B1
PLAU
MAOA
PRKACA
CTRB1
ADRB1
HTR2A
ADRA1A
GABRA3
CHRNA7
NR3C1
RELA
AKT1
VEGFA
CDKN1A
TP53
FASN
SOD1
CAT
HIF1A
NR1I2
PLA2G4A
MTOR
AR
GSK3B
PIM1
CCNA2
PTPN1
DRD1
GABRA2
CHRM4
GABRA5
CHRNA2
BCL2
BAX
CASP9
PAP1
CASP3
CASP8
PRKCA
TGFB1
PON1
MAP2
PPARG
ADRA2C
OPRD1
ADH5
ALB
CASP7
COL1A1
ERCC2
GSTZ1
OLR1
RAD51D
RARB
SREBF1
XRCC3
ALDH4A1
TXNDC9
AMY2A
ATP6V1B2
BMP3
BMP5
BMP8B
C8G
CD79B
CHI3L1
CD55
DECR1
EBF1
GDF9
GLUL
HPGD
INHA
INHBC
IREB2
ITPA
KEL
KPNA5
SH2D1A
MARK1
MARK3
NODAL
PHEX
PTEN
S100A12
SLC13A1
STAU1
LEFTY2
YWHAH
ZP3
MTERF1
GDF5
DPM1
GMPS
NAE1
BRSK2
BMP15
ECEL1
GDF3
SPAG6
RGS6
ECE2
DCLRE1A
USP15
ABCF2
NOD1
RGS14
TNFSF13B
NUDT6
ACOT7
SIK2
PUM2
SIK3
LEMD3
KPNA6
REXO2
SLC13A4
BMP10
HDHD5
PILRA
PAM16
AMZ2
CPSF3
RTEL1
CPSF2
GDPD2
INTS11
OXSM
UBA6
INTS9
PAPOLB
PDXP
RIMKLB
EBF4
CTDSP1
EEFSEC
DPEP3
DCLRE1C
EBF2
IPPK
DCLRE1B
PAPOLG
GDPD3
THTPA
MMEL1
BCL2L14
TATDN1
HDHD2
BRSK1
RGS8
IGFN1
STRADA
TATDN3
EGFLAM
CHODL
SLC35G3
GDF7
AMZ1
GDPD4
LEMD2
RNASEH1
EBF3
IGSF22
GDPD1
ENO4
KPNA7
RGS21
MAP1LC3C
CORO7-PAM16
RTEL1-TNFRSF6B
UNC119
Ciaaq1
AMY1C
HK1
EVI2B
FUT1
HOXC6
SRGN
THPO
STXBP5L
IGSF6
HERC4
OR10J1
RNF216
DOK5
TMEM35A
FCRL5
MRO
UNC13C
TRPV3
Cox20b
HAS2
Gssos2
