# Supplementary material for: Bioinformatics analysis of the mechanisms and efficacy of the Bushen Anzhi recipe in treating aging-related insomnia
Source: Front Psychiatry. 2026 May 8;17:1770410. doi: 10.3389/fpsyt.2026.1770410 (PMC13194403; doi:10.3389/fpsyt.2026.1770410)
Supplement: Supplementary file 12 [file Table5.xlsx]

## Sheet: sheet1
Target id	Target name	P-value	FDR_BH
HBTAR011382	TRPV3	0.00111556609265247	0.00806226910409184
HBTAR012609	Cox20b	4.36509918176192e-05	0.001327185306398
HBTAR001775	HAS2	0.00037276582541046	0.00495964028972591
HBTAR012599	Gssos2	0.000695801648928787	0.00664793806825408
