# Supplementary material for: Bioinformatics analysis of the mechanisms and efficacy of the Bushen Anzhi recipe in treating aging-related insomnia
Source: Front Psychiatry. 2026 May 8;17:1770410. doi: 10.3389/fpsyt.2026.1770410 (PMC13194403; doi:10.3389/fpsyt.2026.1770410)
Supplement: Supplementary file 13 [file Table6.xlsx]

## Sheet: sheet1
Target id	Target name	P-value	FDR_BH
HBTAR000080	ADH5	0.000162732571398721	0.00310882211811819
HBTAR000135	ALB	4.64131135632489e-06	0.000255762255766403
HBTAR000360	BCL2	2.25198932360017e-05	0.00082626746028303
HBTAR000521	CASP7	0.000751852680335145	0.00682576427128823
HBTAR000523	CASP9	0.000177180740438041	0.00332052051758226
HBTAR000776	COL1A1	5.25477941031846e-06	0.000281257980720749
HBTAR001267	ERCC2	3.3791644216441e-05	0.00111325974991725
HBTAR001726	GSTZ1	1.56223377625755e-05	0.000640700958596275
HBTAR002805	OLR1	0.000140032947655051	0.00290671845181532
HBTAR003381	RAD51D	1.56223377625755e-05	0.000640700958596275
HBTAR003398	RARB	0.000213174906075018	0.00370970614725661
HBTAR003895	SREBF1	0.000609383141632217	0.00625626716511831
HBTAR004366	XRCC3	4.54506041640958e-05	0.00136979707807793
HBTAR004796	ALDH4A1	7.38954731124458e-05	0.00195263268084064
HBTAR005683	TXNDC9	2.38474418111139e-05	0.000862047554274874
HBTAR000173	AMY2A	5.97946948437362e-08	8.62318462975752e-06
HBTAR000322	ATP6V1B2	0.00133944864636692	0.00854742007696276
HBTAR000393	BMP3	0.000669941938365341	0.00647616556652967
HBTAR000395	BMP5	0.000669941938365341	0.00647616556652967
HBTAR000398	BMP8B	0.000669941938365341	0.00647616556652967
HBTAR000450	C8G	1.56223377625755e-05	0.000640700958596275
HBTAR000603	CD79B	0.00133944864636692	0.00854742007696276
HBTAR000690	CHI3L1	1.21558063005894e-05	0.000529883734165355
HBTAR000983	CD55	4.54506041640958e-05	0.00136979707807793
HBTAR001027	DECR1	0.000240909077387626	0.00391226746500732
HBTAR001148	EBF1	0.00133944864636692	0.00854742007696276
HBTAR001540	GDF9	0.000669941938365341	0.00647616556652967
HBTAR001590	GLUL	3.9407050488107e-05	0.00125511091323165
HBTAR001909	HPGD	0.000174713570676724	0.00328725198416948
HBTAR002093	INHA	3.3791644216441e-05	0.00111325974991725
HBTAR002096	INHBC	0.00133944864636692	0.00854742007696276
HBTAR002115	IREB2	0.000669941938365341	0.00647616556652967
HBTAR002153	ITPA	0.00133944864636692	0.00854742007696276
HBTAR002222	KEL	0.000669941938365341	0.00647616556652967
HBTAR002252	KPNA5	0.00133944864636692	0.00854742007696276
HBTAR002371	SH2D1A	0.000669941938365341	0.00647616556652967
HBTAR002410	MARK1	0.000669941938365341	0.00647616556652967
HBTAR002411	MARK3	0.00133944864636692	0.00854742007696276
HBTAR002733	NODAL	0.00133944864636692	0.00854742007696276
HBTAR002976	PHEX	0.000669941938365341	0.00647616556652967
HBTAR003282	PTEN	0.00031753995512074	0.00458040361499738
HBTAR003601	S100A12	0.000669941938365341	0.00647616556652967
HBTAR003786	SLC13A1	0.00133944864636692	0.00854742007696276
HBTAR003933	STAU1	0.000669941938365341	0.00647616556652967
HBTAR004076	LEFTY2	0.00133944864636692	0.00854742007696276
HBTAR004373	YWHAH	0.00133944864636692	0.00854742007696276
HBTAR004486	ZP3	0.00133944864636692	0.00854742007696276
HBTAR004532	MTERF1	0.000669941938365341	0.00647616556652967
HBTAR004579	GDF5	0.000669941938365341	0.00647616556652967
HBTAR004881	DPM1	0.00133944864636692	0.00854742007696276
HBTAR004897	GMPS	0.00133944864636692	0.00854742007696276
HBTAR004931	NAE1	0.00133944864636692	0.00854742007696276
HBTAR004987	BRSK2	0.000669941938365341	0.00647616556652967
HBTAR005100	BMP15	0.000669941938365341	0.00647616556652967
HBTAR005219	ECEL1	0.000669941938365341	0.00647616556652967
HBTAR005304	GDF3	0.000669941938365341	0.00647616556652967
HBTAR005306	SPAG6	0.00133944864636692	0.00854742007696276
HBTAR005338	RGS6	0.00133944864636692	0.00854742007696276
HBTAR005397	ECE2	0.000669941938365341	0.00647616556652967
HBTAR005530	DCLRE1A	0.00133944864636692	0.00854742007696276
HBTAR005541	USP15	0.00133944864636692	0.00854742007696276
HBTAR005602	ABCF2	0.00133944864636692	0.00854742007696276
HBTAR005796	NOD1	0.00133944864636692	0.00854742007696276
HBTAR005955	RGS14	0.00133944864636692	0.00854742007696276
HBTAR005977	TNFSF13B	0.00133944864636692	0.00854742007696276
HBTAR006230	NUDT6	0.00133944864636692	0.00854742007696276
HBTAR006317	ACOT7	0.000199935271740835	0.0035749688736778
HBTAR006571	SIK2	0.000669941938365341	0.00647616556652967
HBTAR006646	PUM2	0.00133944864636692	0.00854742007696276
HBTAR006655	SIK3	0.00133944864636692	0.00854742007696276
HBTAR006770	LEMD3	0.00133944864636692	0.00854742007696276
HBTAR006788	KPNA6	0.00133944864636692	0.00854742007696276
HBTAR006940	REXO2	0.000669941938365341	0.00647616556652967
HBTAR007032	SLC13A4	0.000669941938365341	0.00647616556652967
HBTAR007195	BMP10	0.000669941938365341	0.00647616556652967
HBTAR007226	HDHD5	0.00133944864636692	0.00854742007696276
HBTAR007376	PILRA	0.000669941938365341	0.00647616556652967
HBTAR007487	PAM16	0.000669941938365341	0.00647616556652967
HBTAR007650	AMZ2	0.00133944864636692	0.00854742007696276
HBTAR007785	CPSF3	0.00133944864636692	0.00854742007696276
HBTAR007805	RTEL1	0.00133944864636692	0.00854742007696276
HBTAR007859	CPSF2	0.000669941938365341	0.00647616556652967
HBTAR008036	GDPD2	0.00133944864636692	0.00854742007696276
HBTAR008104	INTS11	0.000669941938365341	0.00647616556652967
HBTAR008114	OXSM	2.38474418111139e-05	0.000862047554274874
HBTAR008227	UBA6	0.00133944864636692	0.00854742007696276
HBTAR008434	INTS9	0.00133944864636692	0.00854742007696276
HBTAR008641	PAPOLB	0.00133944864636692	0.00854742007696276
HBTAR008698	PDXP	0.00133944864636692	0.00854742007696276
HBTAR008832	RIMKLB	0.00133944864636692	0.00854742007696276
HBTAR008889	EBF4	0.000669941938365341	0.00647616556652967
HBTAR008974	CTDSP1	0.00133944864636692	0.00854742007696276
HBTAR009060	EEFSEC	0.00133944864636692	0.00854742007696276
HBTAR009144	DPEP3	0.00133944864636692	0.00854742007696276
HBTAR009194	DCLRE1C	0.00133944864636692	0.00854742007696276
HBTAR009211	EBF2	0.000669941938365341	0.00647616556652967
HBTAR009231	IPPK	0.00133944864636692	0.00854742007696276
HBTAR009265	DCLRE1B	0.00133944864636692	0.00854742007696276
HBTAR009269	PAPOLG	0.00133944864636692	0.00854742007696276
HBTAR009412	GDPD3	6.51750621224902e-06	0.000332028407546252
HBTAR009424	THTPA	0.00133944864636692	0.00854742007696276
HBTAR009431	MMEL1	0.000669941938365341	0.00647616556652967
HBTAR009436	BCL2L14	2.86049272063057e-05	0.000984404397052082
HBTAR009955	TATDN1	0.00133944864636692	0.00854742007696276
HBTAR009976	HDHD2	0.00133944864636692	0.00854742007696276
HBTAR010079	BRSK1	0.000669941938365341	0.00647616556652967
HBTAR010263	RGS8	0.00133944864636692	0.00854742007696276
HBTAR010377	IGFN1	0.00133944864636692	0.00854742007696276
HBTAR010437	STRADA	0.00133944864636692	0.00854742007696276
HBTAR010881	TATDN3	0.00133944864636692	0.00854742007696276
HBTAR010959	EGFLAM	0.00133944864636692	0.00854742007696276
HBTAR011040	CHODL	1.21558063005894e-05	0.000529883734165355
HBTAR011155	SLC35G3	0.00133944864636692	0.00854742007696276
HBTAR011249	GDF7	0.000669941938365341	0.00647616556652967
HBTAR011310	AMZ1	0.00133944864636692	0.00854742007696276
HBTAR011641	GDPD4	0.00133944864636692	0.00854742007696276
HBTAR011680	LEMD2	0.00133944864636692	0.00854742007696276
HBTAR011723	RNASEH1	3.9407050488107e-05	0.00125511091323165
HBTAR011740	EBF3	0.000669941938365341	0.00647616556652967
HBTAR011842	IGSF22	0.00133944864636692	0.00854742007696276
HBTAR011886	GDPD1	0.00133944864636692	0.00854742007696276
HBTAR012205	ENO4	0.00133944864636692	0.00854742007696276
HBTAR012311	KPNA7	0.000669941938365341	0.00647616556652967
HBTAR012322	RGS21	0.00133944864636692	0.00854742007696276
HBTAR012346	MAP1LC3C	0.000669941938365341	0.00647616556652967
HBTAR012580	CORO7-PAM16	0.000669941938365341	0.00647616556652967
HBTAR012585	RTEL1-TNFRSF6B	0.00133944864636692	0.00854742007696276
HBTAR005032	UNC119	0.00133944864636692	0.00854742007696276
HBTAR012518	Ciaaq1	1.56223377625755e-05	0.000640700958596275
HBTAR000172	AMY1C	0.00133944864636692	0.00854742007696276
HBTAR001816	HK1	0.000669941938365341	0.00647616556652967
HBTAR001292	EVI2B	0.000669941938365341	0.00647616556652967
HBTAR001450	FUT1	0.00133944864636692	0.00854742007696276
HBTAR001896	HOXC6	0.00133944864636692	0.00854742007696276
HBTAR003160	SRGN	0.00133944864636692	0.00854742007696276
HBTAR004094	THPO	0.000669941938365341	0.00647616556652967
HBTAR005267	STXBP5L	0.000669941938365341	0.00647616556652967
HBTAR005731	IGSF6	0.00133944864636692	0.00854742007696276
HBTAR006982	HERC4	0.00133944864636692	0.00854742007696276
HBTAR007059	OR10J1	0.000669941938365341	0.00647616556652967
HBTAR007910	RNF216	0.000669941938365341	0.00647616556652967
HBTAR008465	DOK5	0.000669941938365341	0.00647616556652967
HBTAR009032	TMEM35A	0.000669941938365341	0.00647616556652967
HBTAR009869	FCRL5	0.000669941938365341	0.00647616556652967
HBTAR009940	MRO	0.000669941938365341	0.00647616556652967
HBTAR012336	UNC13C	0.00133944864636692	0.00854742007696276
