# Supplementary material for: Bioinformatics analysis of the mechanisms and efficacy of the Bushen Anzhi recipe in treating aging-related insomnia
Source: Front Psychiatry. 2026 May 8;17:1770410. doi: 10.3389/fpsyt.2026.1770410 (PMC13194403; doi:10.3389/fpsyt.2026.1770410)
Supplement: Supplementary file 14 [file Table7.xlsx]

## Sheet: Sheet1
NDTRGs
PTGS2
NOS2
RELA
TGFB1
GLUL
CHI3L1
AKT1
MTOR
PRKCA
SOD1
PRKACA
BCL2
PPARG
CHRNA7
F2R
PTGS1
PLA2G4A
TNFSF13B
ACHE
CASP8
GSK3B
TP53
VEGFA
OPRM1
CASP3
PIK3CG
CAT
NOS3
HIF1A
LYZ
F10
BAX
CD55
HTR2A
DRD1
CASP9
ADRA2A
MAP2
DECR1
